# Supplementary material for: Urine proteomics study reveals potential biomarkers for the differential diagnosis of cholangiocarcinoma and periductal fibrosis
Source: PLoS One. 2019 Aug 19;14(8):e0221024. doi: 10.1371/journal.pone.0221024 (PMC6699711; doi:10.1371/journal.pone.0221024)
Supplement: S1 Table — (XLSX) [file pone.0221024.s002.xlsx]

## Sheet: S1_Table
S1 Table. All of total identified proteins in discovery phase using MaxQuant software searching
Protein IDs	Majority protein IDs	Peptide counts (all)	Peptide counts (razor+unique)	Peptide counts (unique)	Protein names	Gene names	Fasta headers	Number of proteins	Peptides	Razor + unique peptides	Unique peptides	Peptides CCA	Peptides N	Peptides PDF	Razor + unique peptides CCA	Razor + unique peptides N	Razor + unique peptides PDF	Unique peptides CCA	Unique peptides N	Unique peptides PDF	Sequence coverage [%]	Unique + razor sequence coverage [%]	Unique sequence coverage [%]	Mol. weight [kDa]	Sequence length	Sequence lengths	Q-value	Score	Sequence coverage CCA [%]	Sequence coverage N [%]	Sequence coverage PDF [%]	Intensity	Intensity CCA	Intensity N	Intensity PDF	MS/MS Count	Only identified by site	Reverse	Potential contaminant	id	Peptide IDs	Peptide is razor	Mod. peptide IDs	Evidence IDs	MS/MS IDs	Best MS/MS	Oxidation (M) site IDs	Oxidation (M) site positions
Q8WXW3	Q8WXW3	1	1	1	Progesterone-induced-blocking factor 1	PIBF1		1	1	1	1	0	1	0	0	1	0	0	1	0	1.5	1.5	1.5	89.804	757	757	0.0084507	5.9469	0	1.5	0	0	0	0	0	1				308	1053	TRUE	1090	2719	4371	4371
P40199	P40199	1	1	1	Carcinoembryonic antigen-related cell adhesion molecule 6	CEACAM6		1	1	1	1	0	1	0	0	1	0	0	1	0	3.8	3.8	3.8	37.194	344	344	0.0056497	5.9611	0	3.8	0	0	0	0	0	1				218	453	TRUE	466	1223	2021	2021
Q8N6Q3	Q8N6Q3	1	1	1	CD177 antigen	CD177		1	1	1	1	0	1	0	0	1	0	0	1	0	2.5	2.5	2.5	46.363	437	437	0	6.1948	0	2.5	0	0	0	0	0	1				301	629	TRUE	643	1628	2705	2705
Q8IV42	Q8IV42	1	1	1	L-seryl-tRNA(Sec) kinase	PSTK		1	1	1	1	0	0	1	0	0	1	0	0	1	2.9	2.9	2.9	39.526	348	348	0	6.2578	0	0	2.9	0	0	0	0	1				298	778	TRUE	795	1971	3188	3188	53	288
P16284	P16284	1	1	1	Platelet endothelial cell adhesion molecule	PECAM1		1	1	1	1	1	0	0	1	0	0	1	0	0	1.5	1.5	1.5	82.535	738	738	0	6.5001	1.5	0	0	0	0	0	0	1				178	1331	TRUE	1377	3398	5418	5418
Q496F6	Q496F6	1	1	1	CMRF35-like molecule 2	CD300E		1	1	1	1	1	0	0	1	0	0	1	0	0	5.9	5.9	5.9	22.918	205	205	0	6.6752	5.9	0	0	0	0	0	0	1				280	757	TRUE	772	1931	3143	3143
P41271	P41271	1	1	1	Neuroblastoma suppressor of tumorigenicity 1	NBL1		1	1	1	1	0	1	0	0	1	0	0	1	0	6.1	6.1	6.1	19.408	181	181	0	6.8797	0	6.1	0	0	0	0	0	1				221	729	TRUE	743	1872	3068	3068
Q13201	Q13201	1	1	1	Multimerin-1;Platelet glycoprotein Ia*;155 kDa platelet multimerin	MMRN1		1	1	1	1	1	0	0	1	0	0	1	0	0	0.6	0.6	0.6	138.11	1228	1228	0	7.8191	0.6	0	0	0	0	0	0	1				262	493	TRUE	506	1310	2218	2218
P41181	P41181	2	2	2	Aquaporin-2	AQP2		1	2	2	2	0	0	2	0	0	2	0	0	2	7.7	7.7	7.7	28.837	271	271	0	11.038	0	0	7.7	0	0	0	0	2				219	585;1284	True;True	599;1327	1512;3298	2509;5280	2509;5280
Q9NQ36	Q9NQ36	2	2	2	Signal peptide, CUB and EGF-like domain-containing protein 2	SCUBE2		1	2	2	2	1	1	0	1	1	0	1	1	0	2.7	2.7	2.7	109.96	999	999	0	11.743	1.5	1.2	0	204.55	0	204.55	0	2				344	197;624	True;True	200;638	550;1616	934;2683	934;2683
Q9BQ51	Q9BQ51	1	1	1	Programmed cell death 1 ligand 2	PDCD1LG2		1	1	1	1	0	1	0	0	1	0	0	1	0	4.8	4.8	4.8	30.957	273	273	0	8.6548	0	4.8	0	547.06	0	547.06	0	1				329	1437	TRUE	1487	3679	5883	5883
P16444	P16444	1	1	1	Dipeptidase 1	DPEP1		1	1	1	1	0	1	0	0	1	0	0	1	0	5.1	5.1	5.1	45.673	411	411	0	7.4727	0	5.1	0	559.05	0	559.05	0	1				179	1495	TRUE	1549	3859	6224	6224
P54108	P54108	1	1	1	Cysteine-rich secretory protein 3	CRISP3		1	1	1	1	0	1	0	0	1	0	0	1	0	3.7	3.7	3.7	27.63	245	245	0	6.1192	0	3.7	0	616.91	0	616.91	0	1				230	1695	TRUE	1756	4384	7045	7045
P04196	P04196	2	2	2	Histidine-rich glycoprotein	HRG		1	2	2	2	0	2	0	0	2	0	0	2	0	3.8	3.8	3.8	59.578	525	525	0	10.987	0	3.8	0	631.61	0	631.61	0	2				95	248;1208	True;True	251;1248	660;3126	1087;5034	1087;5034
Q9NQ84	Q9NQ84	1	1	1	G-protein coupled receptor family C group 5 member C	GPRC5C		1	1	1	1	0	1	0	0	1	0	0	1	0	2.9	2.9	2.9	48.193	441	441	0	9.027	0	2.9	0	682.16	0	682.16	0	1				345	1580	TRUE	1637	4099	6609	6609
O96009	O96009	1	1	1	Napsin-A	NAPSA		1	1	1	1	0	1	0	0	1	0	0	1	0	5	5	5	45.386	420	420	0	6.1403	0	5	0	747.27	0	747.27	0	1				39	545	TRUE	559	1434	2387	2387
P06280	P06280	1	1	1	Alpha-galactosidase A	GLA		1	1	1	1	0	1	0	0	1	0	0	1	0	4.2	4.2	4.2	48.766	429	429	0	6.5603	0	4.2	0	836.05	0	836.05	0	1				111	82	TRUE	82	234	397	397
Q969H8	Q969H8	1	1	1	Myeloid-derived growth factor	MYDGF		1	1	1	1	0	1	0	0	1	0	0	1	0	8.7	8.7	8.7	18.795	173	173	0	7.1921	0	8.7	0	900.95	0	900.95	0	1				318	430	TRUE	441	1139	1892	1892
Q13477	Q13477	1	1	1	Mucosal addressin cell adhesion molecule 1	MADCAM1		1	1	1	1	1	1	0	1	1	0	1	1	0	3.9	3.9	3.9	40.155	382	382	0	7.5873	3.9	3.9	0	970.84	0	970.84	0	2				265	583	TRUE	597	1509;1510	2506;2507	2507
A0A075B6J9	A0A075B6J9	2	1	1		IGLV2-18		1	2	1	1	1	2	1	0	1	0	0	1	0	16.9	11	11	12.412	118	118	0	6.2269	5.9	16.9	5.9	1338.7	0	1338.7	0	1				2	1117;1597	False;True	1154;1654	2891;2892;2893;4130	4628;4629;4630;4631;4632;4633;6645	4629;6645
P98172	P98172	1	1	1	Ephrin-B1	EFNB1		1	1	1	1	0	1	0	0	1	0	0	1	0	9.2	9.2	9.2	38.006	346	346	0	7.8675	0	9.2	0	1468	0	1468	0	1				247	1012	TRUE	1040	2562	4120	4120
P01877	P01877	6	2	2	Ig alpha-2 chain C region	IGHA2		1	6	2	2	0	6	4	0	2	0	0	2	0	20.3	10.6	10.6	36.591	340	340	0	10.977	0	20.3	9.7	1492.7	0	1492.7	0	2				74	215;802;1226;1488;1669;1721	True;True;False;False;False;False	218;822;1267;1542;1729;1782	592;2030;3168;3169;3842;3843;4312;4313;4444;4445	987;3271;5081;5082;5083;5084;6206;6207;6933;6934;7143;7144	987;3271;5084;6207;6934;7143
P51161	P51161	1	1	1	Gastrotropin	FABP6		1	1	1	1	0	1	0	0	1	0	0	1	0	8.6	8.6	8.6	14.371	128	128	0	6.3136	0	8.6	0	1624.6	0	1624.6	0	1				226	910	TRUE	934	2317	3749	3749
P04080	P04080	1	1	1	Cystatin-B	CSTB		1	1	1	1	0	1	0	0	1	0	0	1	0	12.2	12.2	12.2	11.139	98	98	0	6.2253	0	12.2	0	1877	0	1877	0	1				93	1320	TRUE	1366	3381	5394	5394
O76076	O76076	1	1	1	WNT1-inducible-signaling pathway protein 2	WISP2		1	1	1	1	0	1	0	0	1	0	0	1	0	6.4	6.4	6.4	26.825	250	250	0	8.4775	0	6.4	0	1926.3	0	1926.3	0	3				35	192	TRUE	195	535;536	887;888;889	888
P14222	P14222	1	1	1	Perforin-1	PRF1		1	1	1	1	0	1	0	0	1	0	0	1	0	1.4	1.4	1.4	61.377	555	555	0.0083565	5.911	0	1.4	0	2347.6	0	2347.6	0	1				165	760	TRUE	776	1940	3153	3153
Q7Z2K8	Q7Z2K8	1	1	1	G protein-regulated inducer of neurite outgrowth 1	GPRIN1		1	1	1	1	0	1	0	0	1	0	0	1	0	0.8	0.8	0.8	102.4	1008	1008	0.0083799	5.9172	0	0.8	0	2600.9	0	2600.9	0	1				293	1385	TRUE	1433	3552	5670	5670
P30740	P30740	3	3	3	Leukocyte elastase inhibitor	SERPINB1		1	3	3	3	0	3	0	0	3	0	0	3	0	10.6	10.6	10.6	42.741	379	379	0	18.127	0	10.6	0	2636.2	0	2636.2	0	3				210	475;888;1482	True;True;True	488;911;1534	1265;2257;3821	2108;3658;6173	2108;3658;6173
P02788	P02788	4	4	4	Lactotransferrin;Lactoferricin-H;Kaliocin-1;Lactoferroxin-A;Lactoferroxin-B;Lactoferroxin-C	LTF		1	4	4	4	0	4	0	0	4	0	0	4	0	7.5	7.5	7.5	78.181	710	710	0	26.006	0	7.5	0	3830.3	0	3830.3	0	4				88	803;963;1638;1718	True;True;True;True	823;989;1697;1779	2031;2430;4235;4439	3272;3898;6808;7138	3272;3898;6808;7138
Q6SZW1	Q6SZW1	1	1	1	Sterile alpha and TIR motif-containing protein 1	SARM1		1	1	1	1	0	1	0	0	1	0	0	1	0	1.4	1.4	1.4	79.387	724	724	0	6.0353	0	1.4	0	4211.5	0	4211.5	0	1				288	1191	TRUE	1230	3065	4921	4921
Q66K66	Q66K66	1	1	1	Transmembrane protein 198	TMEM198		1	1	1	1	0	1	0	0	1	0	0	1	0	2.5	2.5	2.5	39.474	360	360	0	6.4849	0	2.5	0	6653.7	0	6653.7	0	1				285	1028	TRUE	1061	2604	4185	4185
Q5TAX3	Q5TAX3	1	1	1	Terminal uridylyltransferase 4	ZCCHC11		1	1	1	1	0	1	0	0	1	0	0	1	0	0.7	0.7	0.7	185.16	1644	1644	0	6.4885	0	0.7	0	27416	0	27416	0	1				283	866	TRUE	887	2212	3606	3606
P19835	P19835	1	1	1	Bile salt-activated lipase	CEL		1	1	1	1	0	0	1	0	0	1	0	0	1	1.3	1.3	1.3	79.321	753	753	0.0056657	5.9612	0	0	1.3	230.1	0	0	230.1	1				189	1529	TRUE	1585	3957	6370	6370
P24592	P24592	2	2	2	Insulin-like growth factor-binding protein 6	IGFBP6		1	2	2	2	0	2	1	0	2	1	0	2	1	11.7	11.7	11.7	25.322	240	240	0	16.897	0	11.7	6.2	2451.4	0	2182.9	268.47	3				200	541;656	True;True	555;670	1423;1694;1695	2376;2805;2806	2376;2805
P0C0L5;CON__P01030;CON__ENSEMBL:ENSBTAP00000007350	P0C0L5	8;3;3	1;0;0	1;0;0	Complement C4-B;Complement C4 beta chain;Complement C4-B alpha chain;C4a anaphylatoxin;C4b-B;C4d-B;Complement C4 gamma chain	C4B		3	8	1	1	2	3	7	0	1	1	0	1	1	4.9	0.7	0.7	192.75	1744	1744;1741;1742	0	6.4851	1.4	2.3	4.2	1502.5	0	1152	350.51	2				142	31;249;792;941;987;1128;1152;1561	True;False;False;False;False;False;False;False	31;252;809;967;1014;1165;1189;1618	97;98;661;1991;2395;2475;2912;2971;2972;4042;4043;4044;4045;4046	202;203;1088;3208;3850;3949;4653;4759;4760;6508;6509;6510;6511;6512;6513	202;1088;3208;3850;3949;4653;4760;6511
A0A0C4DH67;A0A0C4DH69;A0A075B6S5	A0A0C4DH67;A0A0C4DH69;A0A075B6S5	1;1;1	1;1;1	1;1;1		IGKV1-8;IGKV1-9;IGKV1-27	;;	3	1	1	1	0	1	1	0	1	1	0	1	1	13.9	13.9	13.9	12.537	115	115;117;117	0	6.3424	0	13.9	13.9	1887.7	0	1509.5	378.21	5				6	913	TRUE	937	2321;2322;2323	3754;3755;3756;3757;3758	3758
Q01469	Q01469	1	1	1	Fatty acid-binding protein, epidermal	FABP5		1	1	1	1	0	1	1	0	1	1	0	1	1	6.7	6.7	6.7	15.164	135	135	0	6.2318	0	6.7	6.7	379.22	0	0	379.22	2				249	142	TRUE	144	391;392	641;642	642
Q9UKU9	Q9UKU9	1	1	1	Angiopoietin-related protein 2	ANGPTL2		1	1	1	1	0	0	1	0	0	1	0	0	1	2.2	2.2	2.2	57.104	493	493	0	6.1715	0	0	2.2	381.8	0	0	381.8	1				351	646	TRUE	660	1668	2770	2770
Q13421	Q13421	2	2	2	Mesothelin;Megakaryocyte-potentiating factor;Mesothelin, cleaved form	MSLN		1	2	2	2	0	1	1	0	1	1	0	1	1	2.7	2.7	2.7	68.985	630	630	0	11.019	0	1.1	1.6	1056.8	0	672.52	384.25	1				264	81;912	True;True	81;936	233;2320	396;3753	396;3753
Q07654	Q07654	1	1	1	Trefoil factor 3	TFF3		1	1	1	1	0	1	1	0	1	1	0	1	1	13.8	13.8	13.8	8.641	80	80	0	6.1098	0	13.8	13.8	939.64	0	554.81	384.83	3				258	1504	TRUE	1558	3882;3883	6256;6257;6258	6257
O00391	O00391	2	2	2	Sulfhydryl oxidase 1	QSOX1		1	2	2	2	0	1	1	0	1	1	0	1	1	2.7	2.7	2.7	82.577	747	747	0	10.912	0	1.3	1.3	1083.8	0	694.8	389	2				21	857;1557	True;True	878;1614	2201;4034	3594;6500	3594;6500
P07996	P07996	1	1	1	Thrombospondin-1	THBS1		1	1	1	1	0	0	1	0	0	1	0	0	1	1.2	1.2	1.2	129.38	1170	1170	0	7.7846	0	0	1.2	396.05	0	0	396.05	1				128	221	TRUE	224	607	1006	1006
P05156	P05156	3	3	3	Complement factor I;Complement factor I heavy chain;Complement factor I light chain	CFI		1	3	3	3	0	3	1	0	3	1	0	3	1	4.5	4.5	4.5	65.75	583	583	0	17.922	0	4.5	1.4	3336.4	0	2927.5	408.88	4				107	777;1519;1523	True;True;True	794;1574;1579	1969;1970;3928;3944	3186;3187;6321;6354	3186;6321;6354
A0A075B6H9	A0A075B6H9	1	1	1		IGLV4-69		1	1	1	1	0	1	1	0	1	1	0	1	1	8.4	8.4	8.4	12.773	119	119	0	6.7325	0	8.4	8.4	1865.2	0	1431.8	433.32	3				0	516	TRUE	529	1372;1373	2311;2312;2313	2313
Q8NBJ4	Q8NBJ4	1	1	1	Golgi membrane protein 1	GOLM1		1	1	1	1	0	0	1	0	0	1	0	0	1	2.5	2.5	2.5	45.333	401	401	0.0028409	5.9687	0	0	2.5	453.88	0	0	453.88	1				302	959	TRUE	985	2422	3882	3882
A0A075B6K0;P01717;P01718	A0A075B6K0;P01717;P01718	2;2;2	2;2;2	1;1;1	Ig lambda chain V-IV region Hil;Ig lambda chain V-IV region Kern	IGLV3-16	;;	3	2	2	1	0	2	2	0	2	2	0	1	1	9.6	9.6	9.6	12.466	115	115;112;113	0	15.406	0	9.6	9.6	1013.9	0	538.42	475.46	4				3	302;1116	True;True	307;1153	784;785;2889;2890	1274;1275;4626;4627	1275;4626
P01701	P01701	2	2	2	Ig lambda chain V-I region NEW			1	2	2	2	0	1	1	0	1	1	0	1	1	13.7	13.7	13.7	12.249	117	117	0	12.343	0	6.8	6.8	527.91	0	0	527.91	2				62	917;1209	True;True	941;1249	2330;3127	3767;5035	3767;5035
P10599	P10599	1	1	1	Thioredoxin	TXN		1	1	1	1	0	1	1	0	1	1	0	1	1	12.4	12.4	12.4	11.737	105	105	0	7.9217	0	12.4	12.4	1617.9	0	1080.2	537.67	2				150	1358	TRUE	1404	3473;3474	5526;5527	5526
P01704	P01704	1	1	1	Ig lambda chain V-II region TOG			1	1	1	1	0	1	1	0	1	1	0	1	1	13.3	13.3	13.3	12.597	120	120	0	7.9482	0	13.3	13.3	1878.7	0	1135.4	743.23	3				63	935	TRUE	960	2375;2376;2377	3824;3825;3826	3825
Q969E1	Q969E1	1	1	1	Liver-expressed antimicrobial peptide 2	LEAP2		1	1	1	1	0	0	1	0	0	1	0	0	1	15.6	15.6	15.6	8.8135	77	77	0	7.8777	0	0	15.6	855.52	0	0	855.52	1				317	637	TRUE	651	1650	2751	2751
A0A0C4DH42;P0DP02;A0A0B4J1X5;P01767;P01772;P0DP03;A0A0J9YVY3;A0A0B4J1V1;P01768;P01764;P01780;P01763;P01762	A0A0C4DH42;P0DP02;A0A0B4J1X5;P01767;P01772;P0DP03;A0A0J9YVY3;A0A0B4J1V1;P01768;P01764;P01780;P01763;P01762	2;2;2;2;2;1;1;1;1;1;1;1;1	2;2;2;2;2;1;1;1;1;1;1;1;1	2;2;2;2;2;1;1;1;1;1;1;1;1	Ig heavy chain V-III region BUT;Ig heavy chain V-III region KOL;Ig heavy chain V-III region CAM;Ig heavy chain V-III region 23;Ig heavy chain V-III region JON;Ig heavy chain V-III region WEA;Ig heavy chain V-III region TRO	IGHV3-66;IGHV3-74;IGHV3-21;IGHV3-23	;;;;;;;;;;;;	13	2	2	2	0	2	1	0	2	1	0	2	1	19	19	19	12.698	116	116;117;117;116;117;117;117;117;117;117;117;117;117	0	15.626	0	19	9.5	3674.3	0	2796.5	877.81	3				8	26;1085	True;True	26;1122	78;79;2820	168;169;4531	169;4531
P80748;A0A075B6K4;A0A075B6K2;P01715	P80748;A0A075B6K4;A0A075B6K2;P01715	2;1;1;1	1;0;0;0	1;0;0;0	Ig lambda chain V-III region LOI;Ig lambda chain V-IV region Bau	IGLV3-10;IGLV3-12	;;;	4	2	1	1	0	2	2	0	1	1	0	1	1	19.7	13.7	13.7	12.446	117	117;115;115;115	0	7.6454	0	19.7	19.7	908.07	0	0	908.07	2				243	515;1116	True;False	528;1153	1370;1371;2889;2890	2309;2310;4626;4627	2310;4626
P61626	P61626	4	4	4	Lysozyme C	LYZ		1	4	4	4	0	3	2	0	3	2	0	3	2	37.8	37.8	37.8	16.537	148	148	0	23.486	0	33.1	10.8	4139.9	0	3190.3	949.66	5				237	137;882;1330;1441	True;True;True;True	139;904;1376;1491	378;379;2243;3397;3686	628;629;3639;5417;5894	628;3639;5417;5894
O43291	O43291	1	1	1	Kunitz-type protease inhibitor 2	SPINT2		1	1	1	1	0	1	1	0	1	1	0	1	1	4	4	4	28.228	252	252	0	6.2312	0	4	4	2843.3	0	1871	972.29	2				26	1274	TRUE	1317	3279;3280	5258;5259	5259
P16278	P16278	4	4	4	Beta-galactosidase	GLB1		1	4	4	4	1	1	2	1	1	2	1	1	2	7.7	7.7	7.7	76.074	677	677	0	25.2	2.1	2.4	3.2	1862.2	0	887.29	974.9	4				177	1323;1376;1470;1714	True;True;True;True	1369;1424;1522;1775	3384;3533;3792;4434	5397;5636;6126;7131	5397;5636;6126;7131
P36896	P36896	3	3	3	Activin receptor type-1B	ACVR1B		1	3	3	3	0	1	3	0	1	3	0	1	3	6.1	6.1	6.1	56.806	505	505	0	19.561	0	2.4	6.1	1640.5	0	591.27	1049.2	4				216	1084;1102;1517	True;True;True	1121;1139;1572	2818;2819;2859;3926	4529;4530;4581;6319	4530;4581;6319
P01602	P01602	1	1	1	Ig kappa chain V-I region HK102	IGKV1-5		1	1	1	1	0	1	1	0	1	1	0	1	1	9.4	9.4	9.4	12.781	117	117	0	9.5557	0	9.4	9.4	2502.7	0	1372	1130.7	2				59	126	TRUE	128	356;357	600;601	601
P01591	P01591	2	2	2	Immunoglobulin J chain	IGJ		1	2	2	2	0	0	2	0	0	2	0	0	2	11.3	11.3	11.3	18.098	159	159	0	11.547	0	0	11.3	1193.8	0	0	1193.8	2				57	534;725	True;True	548;739	1410;1862	2362;3052	2362;3052
P02748;CON__Q3MHN2	P02748	3;1	3;1	3;1	Complement component C9;Complement component C9a;Complement component C9b	C9		2	3	3	3	0	0	3	0	0	3	0	0	3	5.2	5.2	5.2	63.173	559	559;548	0	18.151	0	0	5.2	1295.3	0	0	1295.3	3				77	88;1380;1627	True;True;True	88;1428;1685	249;3542;4214	417;5660;6785	417;5660;6785
P23470	P23470	4	4	4	Receptor-type tyrosine-protein phosphatase gamma	PTPRG		1	4	4	4	0	2	3	0	2	3	0	2	3	3.5	3.5	3.5	162	1445	1445	0	27.367	0	1.9	2.6	3389	0	1789.8	1599.2	5				199	135;278;443;667	True;True;True;True	137;282;454;681	374;375;731;1168;1726	624;625;1193;1928;2861	624;1193;1928;2861
P08294	P08294	4	4	4	Extracellular superoxide dismutase [Cu-Zn]	SOD3		1	4	4	4	1	2	3	1	2	3	1	2	3	20	20	20	25.851	240	240	0	25.429	6.7	12.1	13.3	3120.5	0	1413.8	1706.7	6				134	48;159;1601;1606	True;True;True;True	48;162;1658;1663	145;146;446;447;4135;4146	293;294;735;736;6651;6666	294;735;6651;6666
P22891	P22891	3	3	3	Vitamin K-dependent protein Z	PROZ		1	3	3	3	0	1	3	0	1	3	0	1	3	6.8	6.8	6.8	44.743	400	400	0	17.879	0	2	6.8	2600.8	0	667.43	1933.4	4				197	229;412;589	True;True;True	232;423;603	625;1076;1520;1521	1037;1796;2517;2518	1037;1796;2517
P15814	P15814	1	1	1	Immunoglobulin lambda-like polypeptide 1	IGLL1		1	1	1	1	0	0	1	0	0	1	0	0	1	7	7	7	22.963	213	213	0	14.239	0	0	7	1968.1	0	0	1968.1	4				174	1686	TRUE	1746	4361;4362	7010;7011;7012;7013	7013
P01594;P01593	P01594;P01593	1;1	1;1	1;1	Ig kappa chain V-I region AU;Ig kappa chain V-I region AG		;	2	1	1	1	0	1	1	0	1	1	0	1	1	13.7	13.7	13.7	12.848	117	117;117	0	8.1433	0	13.7	13.7	4113.3	0	1885.3	2228	2				58	914	TRUE	938	2324;2325	3759;3760	3760
P59666;P59665	P59666;P59665	2;2	2;2	2;2	Neutrophil defensin 3;HP 3-56;Neutrophil defensin 2;Neutrophil defensin 1;HP 1-56;Neutrophil defensin 2	DEFA3;DEFA1	;	2	2	2	2	0	1	2	0	1	2	0	1	2	19.1	19.1	19.1	10.245	94	94;94	0	12.296	0	9.6	19.1	5518.3	0	3282.4	2235.9	3				235	743;1709	True;True	758;1770	1906;1907;4413	3113;3114;7088	3113;7088
P01019	P01019	5	5	5	Angiotensinogen;Angiotensin-1;Angiotensin-2;Angiotensin-3;Angiotensin-4;Angiotensin 1-9;Angiotensin 1-7;Angiotensin 1-5;Angiotensin 1-4	AGT		1	5	5	5	0	4	3	0	4	3	0	4	3	11.5	11.5	11.5	53.154	485	485	0	33.308	0	8.9	7	8547.8	0	6290.6	2257.3	7				50	91;288;499;951;1285	True;True;True;True;True	91;292;512;977;1328	252;253;753;1319;1320;2408;3299	420;421;1231;2232;2233;3863;5281	420;1231;2233;3863;5281
Q92520	Q92520	4	4	4	Protein FAM3C	FAM3C		1	4	4	4	1	3	2	1	3	2	1	3	2	21.6	21.6	21.6	24.68	227	227	0	38.836	5.3	16.3	8.8	8852.8	0	6460.3	2392.4	7				310	697;896;1017;1398	True;True;True;True	711;920;1047;1446	1803;2276;2277;2579;2580;3581;3582	2977;3680;3681;4154;4155;5708;5709	2977;3680;4155;5708
Q96PD5;CON__ENSEMBL:ENSBTAP00000016285	Q96PD5	4;1	4;1	4;1	N-acetylmuramoyl-L-alanine amidase	PGLYRP2		2	4	4	4	0	1	4	0	1	4	0	1	4	10.6	10.6	10.6	62.216	576	576;591	0	28.715	0	3	10.6	3491.4	0	1004.2	2487.2	5				324	246;319;366;1120	True;True;True;True	249;325;377;1157	658;835;972;2899;2900	1085;1367;1616;4639;4640	1085;1367;1616;4639
P02647	P02647	6	6	6	Apolipoprotein A-I;Proapolipoprotein A-I;Truncated apolipoprotein A-I	APOA1		1	6	6	6	0	2	6	0	2	6	0	2	6	23.6	23.6	23.6	30.777	267	267	0	44.319	0	8.2	23.6	3963	0	1421.4	2541.6	8				75	30;132;906;974;1405;1588	True;True;True;True;True;True	30;134;930;1000;1453;1645	95;96;367;2302;2303;2449;3595;4115	200;201;612;3731;3732;3919;5727;6626	201;612;3732;3919;5727;6626
A2NJV5;A0A075B6S2;A0A0A0MRZ7;A0A0C4DH68	A2NJV5;A0A075B6S2;A0A0A0MRZ7	3;3;2;1	2;2;1;1	2;2;1;1		IGKV A18;IGKV2D-29;IGKV2D-26	;;	4	3	2	2	1	2	3	0	1	2	0	1	2	25.8	15	15	13.085	120	120;120;120;120	0	12.18	10.8	16.7	25.8	4083.5	0	1464.1	2619.4	3				5	512;518;1327	False;True;True	525;532;1373	1359;1360;1361;1362;1379;1380;3391	2296;2297;2298;2299;2300;2321;2322;5411	2298;2321;5411
Q96DA0	Q96DA0	3	3	3	Zymogen granule protein 16 homolog B	ZG16B		1	3	3	3	0	2	3	0	2	3	0	2	3	21.6	21.6	21.6	22.739	208	208	0	29.861	0	17.8	21.6	5976.3	0	3290.2	2686	6				322	876;877;1705	True;True;True	898;899;1766	2231;2232;2233;4401;4402	3625;3626;3627;3628;7070;7071	3627;3628;7070
Q96SN8;Q5VU43	Q96SN8;Q5VU43	2;1	2;1	2;1	CDK5 regulatory subunit-associated protein 2;Myomegalin	CDK5RAP2;PDE4DIP	;	2	2	2	2	0	1	1	0	1	1	0	1	1	0.9	0.9	0.9	215.04	1893	1893;2346	0	11.237	0	0.5	0.4	8320	0	5556.1	2763.9	2				326	784;825	True;True	801;846	1980;2111	3197;3422	3197;3422
P62987;P62979;P0CG47;P0CG48	P62987;P62979;P0CG47;P0CG48	2;2;2;2	2;2;2;2	2;2;2;2	Ubiquitin-60S ribosomal protein L40;Ubiquitin;60S ribosomal protein L40;Ubiquitin-40S ribosomal protein S27a;Ubiquitin;40S ribosomal protein S27a;Polyubiquitin-B;Ubiquitin;Polyubiquitin-C;Ubiquitin	UBA52;RPS27A;UBB;UBC	;;;	4	2	2	2	0	1	1	0	1	1	0	1	1	19.5	19.5	19.5	14.728	128	128;156;229;685	0	14.739	0	7	12.5	5151.1	0	2230.4	2920.7	3				143	1411;1427	True;True	1459;1476	3609;3610;3643	5748;5749;5792	5748;5792
A0A075B6I0	A0A075B6I0	2	2	2		IGLV8-61		1	2	2	2	0	1	2	0	1	2	0	1	2	14.8	14.8	14.8	12.814	122	122	0	11.866	0	7.4	14.8	6760.8	0	3424.9	3335.9	3				1	514;1419	True;True	527;1467	1368;1369;3629	2307;2308;5777	2307;5777
A0A0C4DH25	A0A0C4DH25	3	1	1		IGKV3D-20		1	3	1	1	3	2	3	1	0	1	1	0	1	27.6	7.8	7.8	12.515	116	116	0	11.683	27.6	19.8	27.6	3983.4	0	0	3983.4	2				9	134;513;916	False;False;True	136;526;940	370;371;372;373;1363;1364;1365;1366;1367;2328;2329	616;617;618;619;620;621;622;623;2301;2302;2303;2304;2305;2306;3765;3766	621;2302;3765
P01871;P04220	P01871	3;1	3;1	3;1	Ig mu chain C region	IGHM		2	3	3	3	0	0	3	0	0	3	0	0	3	7.3	7.3	7.3	49.439	453	453;391	0	18.786	0	0	7.3	4273.1	0	0	4273.1	3				72	323;1596;1687	True;True;True	330;1653;1747	850;4129;4363	1396;6644;7014	1396;6644;7014
Q92736	Q92736	1	1	1	Ryanodine receptor 2	RYR2		1	1	1	1	0	0	1	0	0	1	0	0	1	0.3	0.3	0.3	564.56	4967	4967	0	7.2941	0	0	0.3	4385.1	0	0	4385.1	2				312	270	TRUE	274	716	1176;1177	1176	54	655
Q495T6	Q495T6	1	1	1	Membrane metallo-endopeptidase-like 1;Membrane metallo-endopeptidase-like 1, soluble form	MMEL1		1	1	1	1	0	1	1	0	1	1	0	1	1	1.2	1.2	1.2	89.366	779	779	0.0084034	5.9181	0	1.2	1.2	5152.8	0	0	5152.8	2				279	647	TRUE	661	1669;1670	2771;2772	2772
A0A0A0MRZ8;P04433	A0A0A0MRZ8;P04433	1;1	1;1	1;1	Ig kappa chain V-III region VG	IGKV3D-11	;	2	1	1	1	0	1	1	0	1	1	0	1	1	7.8	7.8	7.8	12.625	115	115;115	0	11.99	0	7.8	7.8	9550.3	0	3864.9	5685.4	4				7	915	TRUE	939	2326;2327	3761;3762;3763;3764	3762
Q99459	Q99459	1	1	1	Cell division cycle 5-like protein	CDC5L		1	1	1	1	0	1	1	0	1	1	0	1	1	1.1	1.1	1.1	92.25	802	802	0	6.4619	0	1.1	1.1	11113	0	3889.4	7223.3	2				327	731	TRUE	745	1874;1875	3070;3071	3071
P01860	P01860	9	3	2	Ig gamma-3 chain C region	IGHG3		1	9	3	2	0	9	8	0	3	2	0	2	1	29.4	11.9	8.8	41.287	377	377	0	31.558	0	29.4	23.9	25324	0	18082	7242.8	9				70	87;318;418;606;1079;1339;1439;1444;1635	False;False;False;True;False;False;True;True;False	87;324;429;620;1116;1385;1489;1495;1694	247;248;833;834;1094;1095;1096;1097;1098;1099;1100;1101;1559;1560;1561;2806;2807;2808;3421;3422;3423;3424;3683;3693;3694;4229;4230	414;415;416;1365;1366;1821;1822;1823;1824;1825;1826;1827;1828;1829;1830;1831;1832;1833;1834;1835;1836;1837;2565;2566;2567;2568;2569;2570;4505;4506;4507;4508;5453;5454;5455;5456;5457;5890;5902;5903;6800;6801	416;1366;1835;2569;4508;5456;5890;5903;6800
P01859	P01859	8	2	2	Ig gamma-2 chain C region	IGHG2		1	8	2	2	0	8	8	0	2	2	0	2	2	31.3	7.7	7.7	35.9	326	326	0	15.036	0	31.3	31.3	34807	0	24545	10262	7				69	318;418;591;606;1079;1338;1462;1672	False;False;True;False;False;False;True;False	324;429;605;620;1116;1384;1514;1732	833;834;1094;1095;1096;1097;1098;1099;1100;1101;1525;1526;1559;1560;1561;2806;2807;2808;3416;3417;3418;3419;3420;3739;3740;3741;4318;4319	1365;1366;1821;1822;1823;1824;1825;1826;1827;1828;1829;1830;1831;1832;1833;1834;1835;1836;1837;2522;2523;2524;2565;2566;2567;2568;2569;2570;4505;4506;4507;4508;5446;5447;5448;5449;5450;5451;5452;5970;5971;5972;5973;6939;6940	1366;1835;2524;2569;4508;5446;5970;6939
P01861	P01861	8	4	3	Ig gamma-4 chain C region	IGHG4		1	8	4	3	0	8	6	0	4	2	0	3	1	30	16.2	11.9	35.94	327	327	0	57.557	0	30	23.2	60504	0	44844	15660	14				71	318;592;606;1079;1338;1464;1487;1635	False;True;False;False;True;True;True;False	324;606;620;1116;1384;1516;1541;1694	833;834;1527;1559;1560;1561;2806;2807;2808;3416;3417;3418;3419;3420;3744;3745;3746;3841;4229;4230	1365;1366;2525;2526;2565;2566;2567;2568;2569;2570;4505;4506;4507;4508;5446;5447;5448;5449;5450;5451;5452;5976;5977;5978;5979;6205;6800;6801	1366;2526;2569;4508;5446;5976;6205;6800
Q9UK96	Q9UK96	2	2	2	F-box only protein 10	FBXO10		1	2	2	2	0	2	1	0	2	1	0	2	1	1.5	1.5	1.5	105.19	956	956	0	11.203	0	1.5	0.7	94895	0	70056	24838	3				350	572;1598	True;True	586;1655	1489;4131;4132	2484;6646;6647	2484;6647
P01876	P01876	10	10	6	Ig alpha-1 chain C region	IGHA1		1	10	10	6	0	10	9	0	10	9	0	6	5	36.8	36.8	27.5	37.654	353	353	0	80.243	0	36.8	30.9	66201	0	37715	28485	28				73	216;263;801;1144;1226;1389;1445;1488;1669;1721	True;True;True;True;True;True;True;True;True;True	219;267;821;1181;1267;1437;1496;1542;1729;1782	593;594;699;700;2028;2029;2949;2950;2951;2952;3168;3169;3559;3560;3695;3696;3842;3843;4312;4313;4444;4445	988;989;1146;1147;3268;3269;3270;4730;4731;4732;4733;4734;4735;4736;5081;5082;5083;5084;5677;5678;5904;5905;6206;6207;6933;6934;7143;7144	988;1147;3268;4730;5084;5677;5904;6207;6934;7143
P00738;P00739	P00738	12;5	12;5	12;5	Haptoglobin;Haptoglobin alpha chain;Haptoglobin beta chain	HP		2	12	12	12	0	3	12	0	3	12	0	3	12	31.3	31.3	31.3	45.205	406	406;348	0	109.99	0	10.3	31.3	42707	0	1644.1	41062	21				43	252;334;684;685;727;945;1228;1312;1379;1565;1615;1746	True;True;True;True;True;True;True;True;True;True;True;True	255;341;698;699;741;971;1269;1357;1427;1622;1672;1807	671;879;1772;1773;1774;1869;2399;3173;3366;3367;3540;3541;4058;4059;4163;4510;4511	1104;1449;2937;2938;2939;2940;2941;3065;3854;5088;5375;5376;5658;5659;6528;6529;6683;7275;7276;7277;7278	1104;1449;2937;2941;3065;3854;5088;5376;5659;6528;6683;7275
P01857	P01857	13	13	6	Ig gamma-1 chain C region	IGHG1		1	13	13	6	0	13	11	0	13	11	0	6	4	55.2	55.2	31.5	36.105	330	330	0	153.3	0	55.2	45.8	316660	0	241970	74688	52				68	87;318;418;419;502;607;1079;1339;1407;1438;1463;1635;1672	True;True;True;True;True;True;True;True;True;True;True;True;True	87;324;429;430;515;621;1116;1385;1455;1488;1515;1694;1732	247;248;833;834;1094;1095;1096;1097;1098;1099;1100;1101;1102;1323;1324;1562;1563;2806;2807;2808;3421;3422;3423;3424;3599;3600;3680;3681;3682;3742;3743;4229;4230;4318;4319	414;415;416;1365;1366;1821;1822;1823;1824;1825;1826;1827;1828;1829;1830;1831;1832;1833;1834;1835;1836;1837;1838;2236;2237;2571;2572;2573;2574;4505;4506;4507;4508;5453;5454;5455;5456;5457;5735;5736;5884;5885;5886;5887;5888;5889;5974;5975;6800;6801;6939;6940	416;1366;1835;1838;2236;2574;4508;5456;5736;5884;5975;6800;6939
P02787;CON__Q2HJF0;CON__Q29443;CON__Q0IIK2	P02787	43;2;1;1	43;2;1;1	43;2;1;1	Serotransferrin	TF		4	43	43	43	0	43	29	0	43	29	0	43	29	61.2	61.2	61.2	77.063	698	698;622;685;704	0	323.31	0	61.2	44.4	2159600	0	2018600	141010	237				87	25;108;130;173;202;219;226;238;267;296;298;303;335;350;353;363;375;379;477;554;668;674;704;739;794;795;797;814;815;819;845;901;1036;1062;1129;1223;1224;1282;1345;1359;1650;1651;1717	True;True;True;True;True;True;True;True;True;True;True;True;True;True;True;True;True;True;True;True;True;True;True;True;True;True;True;True;True;True;True;True;True;True;True;True;True;True;True;True;True;True;True	25;108;132;176;205;222;229;241;271;301;303;308;309;342;359;362;374;386;390;490;568;682;688;718;753;811;812;814;815;835;836;840;866;925;1072;1073;1099;1166;1264;1265;1325;1391;1405;1406;1709;1710;1778	74;75;76;77;294;363;364;489;490;562;563;564;565;566;601;602;603;604;619;620;643;644;709;771;772;773;774;778;779;786;787;788;789;880;881;882;918;919;924;925;926;965;966;967;968;991;992;993;1000;1001;1267;1268;1269;1270;1446;1727;1728;1736;1737;1738;1739;1740;1815;1816;1817;1818;1892;1994;1995;1996;1997;1999;2000;2001;2002;2062;2063;2064;2065;2066;2075;2161;2162;2163;2164;2288;2289;2667;2668;2669;2…	159;160;161;162;163;164;165;166;167;486;487;607;608;609;822;823;824;947;948;949;950;951;952;953;954;955;956;998;999;1000;1001;1002;1003;1029;1030;1031;1032;1064;1065;1066;1067;1164;1256;1257;1258;1259;1260;1261;1262;1263;1267;1268;1269;1276;1277;1278;1279;1280;1281;1282;1450;1451;1452;1453;1454;1523;1524;1529;1530;1531;1532;1533;1534;1535;1536;1537;1604;1605;1606;1607;1608;1609;1610;1611;1612;165…	160;486;609;822;950;999;1030;1065;1164;1259;1267;1278;1451;1523;1531;1606;1654;1668;2111;2400;2862;2880;2994;3089;3211;3216;3221;3315;3316;3350;3498;3694;4286;4408;4654;5070;5072;5277;5475;5536;6867;6872;7136	18;19;20	128;332;483
Q15274	Q15274	1	1	1	Nicotinate-nucleotide pyrophosphorylase [carboxylating]	QPRT		1	1	1	1	1	0	0	1	0	0	1	0	0	4	4	4	30.845	297	297	0	6.3585	4	0	0	143.19	143.19	0	0	1				274	277	TRUE	281	730	1192	1192
Q04756	Q04756	2	2	2	Hepatocyte growth factor activator;Hepatocyte growth factor activator short chain;Hepatocyte growth factor activator long chain	HGFAC		1	2	2	2	2	0	1	2	0	1	2	0	1	2.7	2.7	2.7	70.681	655	655	0	11.427	2.7	0	1.4	586.43	225.68	0	360.76	3				255	846;1699	True;True	867;1760	2165;2166;4391	3505;3506;7054	3505;7054
P17050	P17050	1	1	1	Alpha-N-acetylgalactosaminidase	NAGA		1	1	1	1	1	0	0	1	0	0	1	0	0	2.7	2.7	2.7	46.564	411	411	0	6.2423	2.7	0	0	233.81	233.81	0	0	1				180	850	TRUE	871	2182	3573	3573
O00560	O00560	2	2	2	Syntenin-1	SDCBP		1	2	2	2	1	2	1	1	2	1	1	2	1	9.7	9.7	9.7	32.444	298	298	0	13.721	6	9.7	6	2180.9	249.29	1559.7	371.86	4				23	105;310	True;True	105;316	288;289;290;799	480;481;482;1293	481;1293
Q9H2M3;Q93088	Q9H2M3;Q93088	1;1	1;1	1;1	S-methylmethionine--homocysteine S-methyltransferase BHMT2;Betaine--homocysteine S-methyltransferase 1	BHMT2;BHMT	;	2	1	1	1	1	0	0	1	0	0	1	0	0	2.8	2.8	2.8	40.354	363	363;406	0	6.1891	2.8	0	0	253.69	253.69	0	0	1				316	59	TRUE	59	178	338	338
P43652;CON__REFSEQ:XP_585019	P43652	18;2	18;2	18;2	Afamin	AFM		2	18	18	18	1	16	12	1	16	12	1	16	12	28.9	28.9	28.9	69.068	599	599;604	0	125.74	1.8	25.7	20.5	65849	266.91	55270	10312	34				223	33;64;212;436;496;526;527;610;650;678;692;695;820;948;1240;1410;1425;1566	True;True;True;True;True;True;True;True;True;True;True;True;True;True;True;True;True;True	33;64;215;447;509;540;541;624;664;692;706;709;841;974;1281;1458;1474;1623	101;102;191;192;587;1149;1150;1314;1396;1397;1398;1399;1573;1676;1677;1756;1787;1788;1789;1790;1791;1792;1800;2076;2404;2405;3197;3606;3607;3608;3641;4060;4061	206;207;351;352;982;1905;1906;2227;2342;2343;2344;2345;2346;2607;2778;2779;2919;2954;2955;2956;2957;2958;2959;2974;3351;3859;3860;5121;5745;5746;5747;5790;6530;6531	206;351;982;1905;2227;2342;2345;2607;2778;2919;2957;2974;3351;3859;5121;5746;5790;6531
P14384	P14384	1	1	1	Carboxypeptidase M	CPM		1	1	1	1	1	0	0	1	0	0	1	0	0	2.9	2.9	2.9	50.513	443	443	0	6.4627	2.9	0	0	280.63	280.63	0	0	1				166	1744	TRUE	1805	4499	7232	7232
Q9ULI3	Q9ULI3	2	2	2	Protein HEG homolog 1	HEG1		1	2	2	2	2	0	0	2	0	0	2	0	0	2.2	2.2	2.2	147.46	1381	1381	0	13.163	2.2	0	0	290.71	290.71	0	0	2				352	378;1356	True;True	389;1402	999;3470	1666;5523	1666;5523
Q03405	Q03405	1	1	1	Urokinase plasminogen activator surface receptor	PLAUR		1	1	1	1	1	1	0	1	1	0	1	1	0	3.6	3.6	3.6	36.978	335	335	0	8.6512	3.6	3.6	0	605.93	299.1	306.83	0	2				253	1512	TRUE	1567	3908;3909	6290;6291	6291
Q8IYS5	Q8IYS5	2	2	2	Osteoclast-associated immunoglobulin-like receptor	OSCAR		1	2	2	2	1	2	0	1	2	0	1	2	0	8.9	8.9	8.9	30.481	282	282	0	14.474	3.5	8.9	0	1977.6	299.25	1678.3	0	3				299	670;1104	True;True	684;1141	1730;2864;2865	2869;4595;4596	2869;4595
P30086	P30086	2	2	2	Phosphatidylethanolamine-binding protein 1;Hippocampal cholinergic neurostimulating peptide	PEBP1		1	2	2	2	1	1	1	1	1	1	1	1	1	11.8	11.8	11.8	21.057	187	187	0	12.498	4.3	7.5	4.3	875.75	342.24	0	533.51	3				208	1014;1563	True;True	1042;1620	2564;4053;4054	4122;6523;6524	4122;6524
P21810	P21810	1	1	1	Biglycan	BGN		1	1	1	1	1	0	1	1	0	1	1	0	1	2.7	2.7	2.7	41.654	368	368	0	6.23	2.7	0	2.7	344.81	344.81	0	0	2				194	1634	TRUE	1693	4227;4228	6798;6799	6798
P20333	P20333	1	1	1	Tumor necrosis factor receptor superfamily member 1B;Tumor necrosis factor receptor superfamily member 1b, membrane form;Tumor necrosis factor-binding protein 2	TNFRSF1B		1	1	1	1	1	0	1	1	0	1	1	0	1	2.8	2.8	2.8	48.291	461	461	0	8.4732	2.8	0	2.8	531.8	359.21	0	172.59	2				190	201	TRUE	204	560;561	945;946	945
O14773	O14773	4	4	4	Tripeptidyl-peptidase 1	TPP1		1	4	4	4	1	0	3	1	0	3	1	0	3	9.9	9.9	9.9	61.247	563	563	0	26.488	3.2	0	6.7	1884.8	361.91	0	1522.9	4				25	163;871;1013;1122	True;True;True;True	166;892;1041;1159	458;2222;2563;2903	771;3616;4121;4643	771;3616;4121;4643
Q86VB7	Q86VB7	1	1	1	Scavenger receptor cysteine-rich type 1 protein M130;Soluble CD163	CD163		1	1	1	1	1	0	0	1	0	0	1	0	0	0.8	0.8	0.8	125.45	1156	1156	0	6.1487	0.8	0	0	410.5	410.5	0	0	1				297	782	TRUE	799	1978	3195	3195
P05067	P05067	2	2	2	Amyloid beta A4 protein;N-APP;Soluble APP-alpha;Soluble APP-beta;C99;Beta-amyloid protein 42;Beta-amyloid protein 40;C83;P3(42);P3(40);C80;Gamma-secretase C-terminal fragment 59;Gamma-secretase C-terminal fragment 57;Gamma-secretase C-terminal fragment 50;C31	APP		1	2	2	2	1	2	1	1	2	1	1	2	1	2.9	2.9	2.9	86.942	770	770	0	14.329	1.7	2.9	1.7	1219.7	412.4	438.86	368.4	4				102	450;1679	True;True	463;1739	1216;1217;1218;4339	2014;2015;2016;6965	2014;6965
P28799	P28799	5	5	5	Granulins;Acrogranin;Paragranulin;Granulin-1;Granulin-2;Granulin-3;Granulin-4;Granulin-5;Granulin-6;Granulin-7	GRN		1	5	5	5	2	2	4	2	2	4	2	2	4	12.5	12.5	12.5	63.544	593	593	0	43.158	4	3.9	11	8982	417.56	1676	6888.5	13				207	175;644;960;1153;1155	True;True;True;True;True	178;658;986;1190;1192	492;493;494;495;496;497;498;1661;1662;2423;2973;2976	826;827;828;829;830;831;832;833;834;2763;2764;3883;4761;4764	833;2763;3883;4761;4764
Q9ULV1	Q9ULV1	1	1	1	Frizzled-4	FZD4		1	1	1	1	1	1	0	1	1	0	1	1	0	3	3	3	59.88	537	537	0	11.189	3	3	0	1176.4	420.13	756.24	0	4				353	742	TRUE	757	1904;1905	3109;3110;3111;3112	3109
Q9Y2E5	Q9Y2E5	2	2	2	Epididymis-specific alpha-mannosidase	MAN2B2		1	2	2	2	2	0	0	2	0	0	2	0	0	2.4	2.4	2.4	113.98	1009	1009	0	11.639	2.4	0	0	422.87	422.87	0	0	2				357	485;710	True;True	498;724	1290;1825	2163;3008	2163;3008
Q9NZP8	Q9NZP8	3	3	3	Complement C1r subcomponent-like protein	C1RL		1	3	3	3	1	2	2	1	2	2	1	2	2	8.4	8.4	8.4	53.498	487	487	0	30.671	2.9	4.5	6.8	3371.5	463.53	1952.4	955.65	5				346	106;618;1171	True;True;True	106;632;1209	291;1596;1597;1598;3016	483;2647;2648;2649;4846	483;2648;4846
P22352	P22352	3	3	3	Glutathione peroxidase 3	GPX3		1	3	3	3	1	2	0	1	2	0	1	2	0	18.1	18.1	18.1	25.552	226	226	0	19.044	6.6	11.5	0	5792	488.63	5303.3	0	4				195	495;1080;1105	True;True;True	508;1117;1142	1313;2809;2866	2225;2226;4509;4597	2225;4509;4597
P01130	P01130	2	2	2	Low-density lipoprotein receptor	LDLR		1	2	2	2	2	1	2	2	1	2	2	1	2	2.1	2.1	2.1	95.375	860	860	0	13.384	2.1	1	2.1	1449.5	490.08	302.31	657.15	5				55	1047;1257	True;True	1084;1299	2705;2706;3237;3238;3239	4351;4352;5191;5192;5193	4351;5192
P26992	P26992	3	3	3	Ciliary neurotrophic factor receptor subunit alpha	CNTFR		1	3	3	3	1	2	2	1	2	2	1	2	2	7.8	7.8	7.8	40.633	372	372	0	16.428	2.4	4.3	5.4	2314.5	503.63	1206.6	604.28	5				205	468;672;1127	True;True;True	481;686;1164	1253;1254;1734;2910;2911	2095;2096;2873;4651;4652	2095;2873;4651
P21333	P21333	2	2	2	Filamin-A	FLNA		1	2	2	2	2	0	0	2	0	0	2	0	0	1.2	1.2	1.2	280.74	2647	2647	0	11.694	1.2	0	0	518.17	518.17	0	0	2				192	213;1708	True;True	216;1769	588;4412	983;7087	983;7087
P12111	P12111	8	8	8	Collagen alpha-3(VI) chain	COL6A3		1	8	8	8	1	6	4	1	6	4	1	6	4	2.9	2.9	2.9	343.67	3177	3177	0	54.462	0.4	2.3	1.3	11993	525.69	9123.4	2344.2	11				157	145;241;457;535;1498;1539;1629;1684	True;True;True;True;True;True;True;True	147;244;470;549;1552;1596;1688;1744	398;649;1231;1232;1411;1412;3865;3866;4000;4220;4352	650;1072;2029;2030;2363;2364;6237;6238;6455;6791;6985	650;1072;2029;2364;6238;6455;6791;6985
Q9H665	Q9H665	2	2	2	IGF-like family receptor 1	IGFLR1		1	2	2	2	1	0	1	1	0	1	1	0	1	7.3	7.3	7.3	37.894	355	355	0	11.108	2.5	0	4.8	806.57	526.59	0	279.98	2				338	408;868	True;True	419;889	1062;2215	1761;3609	1761;3609
P68871;P02042;CON__P02070;CON__Q3SX09;P69892;P69891;P02100	P68871;P02042	4;3;1;1;1;1;1	4;3;1;1;1;1;1	4;3;1;1;1;1;1	Hemoglobin subunit beta;LVV-hemorphin-7;Spinorphin;Hemoglobin subunit delta	HBB;HBD	;	7	4	4	4	3	0	3	3	0	3	3	0	3	34.7	34.7	34.7	15.998	147	147;147;145;201;147;147;147	0	25.515	26.5	0	25.9	1765.4	529.5	0	1235.9	6				240	931;1554;1571;1624	True;True;True;True	956;1611;1628;1681	2368;2369;4026;4027;4077;4187	3817;3818;6488;6489;6557;6723	3818;6489;6557;6723
Q6ZUK4	Q6ZUK4	1	1	1	Transmembrane protein 26	TMEM26		1	1	1	1	1	0	1	1	0	1	1	0	1	2.4	2.4	2.4	41.671	368	368	0.008427	5.9467	2.4	0	2.4	822.22	530.03	0	292.19	2				291	17	TRUE	17	61;62	145;146	146
P19438	P19438	1	1	1	Tumor necrosis factor receptor superfamily member 1A;Tumor necrosis factor receptor superfamily member 1A, membrane form;Tumor necrosis factor-binding protein 1	TNFRSF1A		1	1	1	1	1	0	0	1	0	0	1	0	0	3.3	3.3	3.3	50.494	455	455	0	7.9129	3.3	0	0	535.12	535.12	0	0	1				187	342	TRUE	350	899	1483	1483
P25774	P25774	1	1	1	Cathepsin S	CTSS		1	1	1	1	1	0	0	1	0	0	1	0	0	4.8	4.8	4.8	37.495	331	331	0	6.172	4.8	0	0	536.04	536.04	0	0	1				203	1003	TRUE	1031	2535	4077	4077
O43405	O43405	1	1	1	Cochlin	COCH		1	1	1	1	1	0	1	1	0	1	1	0	1	2	2	2	59.482	550	550	0	6.1498	2	0	2	1127.4	538.16	0	589.29	2				27	636	TRUE	650	1648;1649	2749;2750	2750
Q14766	Q14766	1	1	1	Latent-transforming growth factor beta-binding protein 1	LTBP1		1	1	1	1	1	1	1	1	1	1	1	1	1	1.1	1.1	1.1	186.79	1721	1721	0	7.061	1.1	1.1	1.1	3021.9	543.47	1698.2	780.24	3				271	1586	TRUE	1643	4109;4110;4111	6620;6621;6622	6622
Q5ZPR3	Q5ZPR3	1	1	1	CD276 antigen	CD276		1	1	1	1	1	1	0	1	1	0	1	1	0	3.4	3.4	3.4	57.235	534	534	0	7.1025	3.4	3.4	0	1277.9	547.35	730.51	0	2				284	1078	TRUE	1115	2804;2805	4503;4504	4504
Q02747	Q02747	1	1	1	Guanylin;HMW-guanylin;Guanylin	GUCA2A		1	1	1	1	1	1	0	1	1	0	1	1	0	8.7	8.7	8.7	12.388	115	115	0	7.9343	8.7	8.7	0	1281.1	548.89	732.25	0	2				251	417	TRUE	428	1092;1093	1819;1820	1819
P12109	P12109	8	8	8	Collagen alpha-1(VI) chain	COL6A1		1	8	8	8	2	7	3	2	7	3	2	7	3	11	11	11	108.53	1028	1028	0	60.741	2.4	9.4	4.9	13203	555.66	10635	2012.3	12				156	586;691;923;971;1070;1357;1497;1525	True;True;True;True;True;True;True;True	600;705;947;997;1107;1403;1551;1581	1513;1785;1786;2342;2343;2445;2767;3471;3472;3863;3864;3949	2510;2952;2953;3785;3786;3913;4425;5524;5525;6235;6236;6362	2510;2953;3785;3913;4425;5525;6235;6362
P19256	P19256	1	1	1	Lymphocyte function-associated antigen 3	CD58		1	1	1	1	1	1	0	1	1	0	1	1	0	4	4	4	28.147	250	250	0	5.9946	4	4	0	963.27	555.79	407.48	0	2				185	1492	TRUE	1546	3854;3855	6219;6220	6219
Q9BXP8	Q9BXP8	3	3	3	Pappalysin-2	PAPPA2		1	3	3	3	2	0	2	2	0	2	2	0	2	2.2	2.2	2.2	198.54	1791	1791	0	21.51	1.6	0	1.3	846.86	559.73	0	287.13	4				330	924;1294;1633	True;True;True	948;1337;1692	2344;2345;3322;4226	3787;3788;5314;6797	3787;5314;6797
P00747	P00747	4	4	4	Plasminogen;Plasmin heavy chain A;Activation peptide;Angiostatin;Plasmin heavy chain A, short form;Plasmin light chain B	PLG		1	4	4	4	1	3	3	1	3	3	1	3	3	7.9	7.9	7.9	90.568	810	810	0	31.432	2.3	5.8	5.8	7002.1	561.02	3864	2577.1	8				44	140;519;671;1074	True;True;True;True	142;533;685;1111	385;386;387;1381;1731;1732;1733;2777	635;636;637;2323;2870;2871;2872;4436	637;2323;2870;4436
Q9H8L6	Q9H8L6	1	1	1	Multimerin-2	MMRN2		1	1	1	1	1	0	1	1	0	1	1	0	1	0.9	0.9	0.9	104.41	949	949	0	6.4775	0.9	0	0.9	1310.7	561.42	0	749.25	2				339	338	TRUE	346	890;891	1465;1466	1466
Q8WVV5;Q7KYR7	Q8WVV5;Q7KYR7	3;3	3;3	3;3	Butyrophilin subfamily 2 member A2;Butyrophilin subfamily 2 member A1	BTN2A2;BTN2A1	;	2	3	3	3	1	0	2	1	0	2	1	0	2	5.7	5.7	5.7	59.07	523	523;527	0	16.939	1.5	0	4.2	2527.4	588.47	0	1938.9	3				292	429;1039;1317	True;True;True	440;1076;1362	1138;2678;3375	1891;4298;5384	1891;4298;5384
P12273	P12273	3	3	3	Prolactin-inducible protein	PIP		1	3	3	3	2	2	1	2	2	1	2	2	1	26.7	26.7	26.7	16.572	146	146	0	19.329	15.8	18.5	7.5	1593.7	589.75	1003.9	0	5				158	1474;1484;1741	True;True;True	1526;1536;1802	3799;3828;4493;4494;4495	6134;6189;7226;7227;7228	6134;6189;7227
P17936	P17936	1	1	1	Insulin-like growth factor-binding protein 3	IGFBP3		1	1	1	1	1	0	0	1	0	0	1	0	0	5.8	5.8	5.8	31.674	291	291	0	6.5737	5.8	0	0	598.92	598.92	0	0	2				182	69	TRUE	69	203	364;365	364
P01714	P01714	2	2	2	Ig lambda chain V-III region SH			1	2	2	2	1	1	2	1	1	2	1	1	2	17	17	17	12.042	112	112	0	12.78	8	8	17	3820.1	614.06	1119.6	2086.4	4				65	769;1069	True;True	785;1106	1955;1956;1957;2766	3172;3173;3174;4424	3173;4424
P01024;CON__Q2UVX4	P01024	13;2	13;2	13;2	Complement C3;Complement C3 beta chain;C3-beta-c;Complement C3 alpha chain;C3a anaphylatoxin;Acylation stimulating protein;Complement C3b alpha chain;Complement C3c alpha chain fragment 1;Complement C3dg fragment;Complement C3g fragment;Complement C3d fragment;Complement C3f fragment;Complement C3c alpha chain fragment 2	C3		2	13	13	13	1	2	10	1	2	10	1	2	10	9.3	9.3	9.3	187.15	1663	1663;1662	0	84.329	0.7	1.7	7	7454.3	631.3	818.2	6004.8	13				51	13;231;537;635;733;765;816;1261;1265;1403;1583;1594;1632	True;True;True;True;True;True;True;True;True;True;True;True;True	13;234;551;649;747;781;837;1303;1307;1451;1640;1651;1691	47;627;1415;1647;1879;1950;2067;3246;3254;3590;4104;4126;4225	112;1039;2367;2748;3076;3167;3320;5203;5213;5721;6615;6640;6796	112;1039;2367;2748;3076;3167;3320;5203;5213;5721;6615;6640;6796
P20933	P20933	2	2	2	N(4)-(beta-N-acetylglucosaminyl)-L-asparaginase;Glycosylasparaginase alpha chain;Glycosylasparaginase beta chain	AGA		1	2	2	2	2	0	0	2	0	0	2	0	0	9.2	9.2	9.2	37.208	346	346	0	11.414	9.2	0	0	650.25	650.25	0	0	2				191	71;1193	True;True	71;1232	210;3067	372;4923	372;4923
P21802	P21802	2	2	2	Fibroblast growth factor receptor 2	FGFR2		1	2	2	2	2	0	0	2	0	0	2	0	0	2.4	2.4	2.4	92.024	821	821	0	11.249	2.4	0	0	675.16	675.16	0	0	2				193	211;304	True;True	214;310	586;790	981;1283	981;1283
Q9UIB8	Q9UIB8	2	2	2	SLAM family member 5	CD84		1	2	2	2	1	1	1	1	1	1	1	1	1	11	11	11	38.782	345	345	0	12.225	6.4	4.6	4.6	1679.2	684.42	703.08	291.65	3				349	719;1459	True;True	733;1511	1849;1850;3735	3038;3039;5966	3038;5966
P07711	P07711	2	2	2	Cathepsin L1;Cathepsin L1 heavy chain;Cathepsin L1 light chain	CTSL		1	2	2	2	1	0	1	1	0	1	1	0	1	8.4	8.4	8.4	37.564	333	333	0	13.263	4.2	0	4.2	952.59	685.74	0	266.85	2				125	1050;1081	True;True	1087;1118	2713;2810	4365;4510	4365;4510
O95445	O95445	3	3	3	Apolipoprotein M	APOM		1	3	3	3	2	1	1	2	1	1	2	1	1	14.4	14.4	14.4	21.253	188	188	0	17.999	10.6	3.7	3.7	988.41	710.65	0	277.76	4				37	37;242;1665	True;True;True	37;245;1725	115;116;650;4305	237;238;1073;6926	237;1073;6926
P01009	P01009	23	23	23	Alpha-1-antitrypsin;Short peptide from AAT	SERPINA1		1	23	23	23	1	19	17	1	19	17	1	19	17	55.7	55.7	55.7	46.736	418	418	0	219.43	2.4	48.8	41.9	545020	726.32	431070	113220	79				48	155;317;393;489;490;627;817;883;956;972;978;1009;1010;1101;1158;1202;1225;1311;1346;1373;1424;1524;1656	True;True;True;True;True;True;True;True;True;True;True;True;True;True;True;True;True;True;True;True;True;True;True	157;323;404;502;503;641;838;905;906;982;998;1004;1005;1037;1038;1138;1196;1241;1266;1356;1392;1421;1473;1580;1716	423;424;831;832;1040;1300;1301;1302;1626;2068;2069;2244;2245;2246;2247;2248;2249;2415;2416;2417;2418;2446;2447;2456;2457;2558;2559;2560;2858;2989;2990;3103;3104;3166;3167;3365;3442;3443;3444;3524;3525;3526;3527;3640;3945;3946;3947;3948;4287	682;683;684;685;686;687;1362;1363;1364;1734;2200;2201;2202;2203;2204;2205;2206;2207;2208;2209;2703;3321;3322;3640;3641;3642;3643;3644;3645;3646;3870;3871;3872;3873;3874;3875;3876;3877;3878;3914;3915;3916;3927;3928;4114;4115;4116;4117;4118;4580;4777;4778;4974;4975;5078;5079;5080;5374;5482;5483;5484;5485;5486;5623;5624;5625;5626;5627;5628;5629;5789;6355;6356;6357;6358;6359;6360;6361;6902	683;1362;1734;2200;2202;2703;3322;3644;3874;3914;3927;4114;4116;4580;4778;4974;5079;5374;5484;5628;5789;6355;6902	7;8	250;266
P55287	P55287	5	5	5	Cadherin-11	CDH11		1	5	5	5	2	2	3	2	2	3	2	2	3	7	7	7	87.964	796	796	0	27.908	2.6	3.1	3.8	3637.2	767.59	1163.5	1706.1	7				233	279;483;1510;1551;1607	True;True;True;True;True	283;496;1565;1608;1664	732;733;1287;3900;3901;4022;4147	1194;1195;2160;6282;6283;6484;6667	1195;2160;6283;6484;6667
Q99715	Q99715	2	2	2	Collagen alpha-1(XII) chain	COL12A1		1	2	2	2	2	0	1	2	0	1	2	0	1	0.6	0.6	0.6	333.14	3063	3063	0	11.748	0.6	0	0.3	1046.1	800.88	0	245.22	3				328	771;1124	True;True	787;1161	1959;1960;2906	3176;3177;4647	3177;4647
P07602	P07602	2	2	2	Prosaposin;Saposin-A;Saposin-B-Val;Saposin-B;Saposin-C;Saposin-D	PSAP		1	2	2	2	1	0	1	1	0	1	1	0	1	3.8	3.8	3.8	58.112	524	524	0	11.243	2.1	0	1.7	2502.8	805.74	0	1697.1	2				123	546;1140	True;True	560;1177	1435;2938	2388;4692	2388;4692
P04745	P04745	14	2	1	Alpha-amylase 1	AMY1A		1	14	2	1	11	11	11	1	2	1	1	1	0	36	4.7	2.2	57.767	511	511	0	12.91	26.2	27.6	29.9	5181.3	835.62	3067.6	1278	4				99	56;95;234;459;576;690;788;969;1089;1263;1404;1456;1678;1736	False;False;False;False;False;False;False;True;True;False;False;False;False;False	56;95;237;472;590;704;805;995;1126;1305;1452;1508;1738;1797	170;171;172;262;263;264;633;634;1234;1235;1497;1498;1499;1783;1784;1984;1985;2441;2442;2829;2830;3250;3251;3252;3591;3592;3593;3594;3723;3724;3725;3726;3727;4336;4337;4338;4477;4478	329;330;331;432;433;434;435;1046;1047;2032;2033;2494;2495;2496;2950;2951;3201;3202;3909;3910;4540;4541;5207;5208;5209;5210;5211;5722;5723;5724;5725;5726;5949;5950;5951;5952;5953;5954;6962;6963;6964;7197;7198	330;435;1047;2033;2495;2951;3201;3910;4541;5210;5723;5953;6963;7198
P53634	P53634	4	4	4	Dipeptidyl peptidase 1;Dipeptidyl peptidase 1 exclusion domain chain;Dipeptidyl peptidase 1 heavy chain;Dipeptidyl peptidase 1 light chain	CTSC		1	4	4	4	1	2	2	1	2	2	1	2	2	13.4	13.4	13.4	51.853	463	463	0	27.435	2.6	9.3	4.1	5840.5	851.51	765.47	4223.5	5				229	1088;1196;1637;1688	True;True;True;True	1125;1235;1696;1748	2827;2828;3072;4234;4364	4538;4539;4928;6807;7015	4539;4928;6807;7015
Q9NPF0	Q9NPF0	2	2	2	CD320 antigen	CD320		1	2	2	2	2	1	1	2	1	1	2	1	1	7.1	7.1	7.1	28.991	282	282	0	12.822	7.1	3.9	3.9	2075.2	870.96	940.38	263.88	4				343	833;1455	True;True	854;1507	2132;3720;3721;3722	3456;5946;5947;5948	3456;5947
P51688	P51688	2	2	2	N-sulphoglucosamine sulphohydrolase	SGSH		1	2	2	2	2	0	1	2	0	1	2	0	1	4.8	4.8	4.8	56.695	502	502	0	12.643	4.8	0	2.4	1244.6	872.69	0	371.89	3				227	21;1298	True;True	21;1342	68;3332;3333	152;5332;5333	152;5332
P13598	P13598	2	2	2	Intercellular adhesion molecule 2	ICAM2		1	2	2	2	1	1	0	1	1	0	1	1	0	9.1	9.1	9.1	30.654	275	275	0	11.13	5.5	3.6	0	2454.3	883.66	1570.6	0	2				162	730;1184	True;True	744;1223	1873;3049	3069;4887	3069;4887
P01709;P01706;CON__ENSEMBL:ENSBTAP00000014147;CON__Q1RMN8;P01721;P01703	P01709;P01706	3;2;1;1;1;1	2;1;0;0;0;0	2;1;0;0;0;0	Ig lambda chain V-II region MGC;Ig lambda chain V-II region BOH		;	6	3	2	2	2	3	2	1	2	1	1	2	1	13.6	13.6	13.6	12.382	118	118;119;113;234;117;118	0	11.239	12.7	13.6	6.8	2517	910.21	554.29	1052.5	4				64	934;1117;1210	True;False;True	959;1154;1250	2373;2374;2891;2892;2893;3128;3129	3822;3823;4628;4629;4630;4631;4632;4633;5036;5037	3822;4629;5037
O60635	O60635	1	1	1	Tetraspanin-1	TSPAN1		1	1	1	1	1	1	0	1	1	0	1	1	0	5.4	5.4	5.4	26.301	241	241	0	14.44	5.4	5.4	0	950.81	950.81	0	0	2				31	1513	TRUE	1568	3910;3911	6292;6293	6293
P06454	P06454	2	2	2	Prothymosin alpha;Prothymosin alpha, N-terminally processed;Thymosin alpha-1	PTMA		1	2	2	2	2	0	1	2	0	1	2	0	1	21.6	21.6	21.6	12.203	111	111	0	16.074	21.6	0	12.6	1314	951.4	0	362.61	3				114	460;1235	True;True	473;1276	1236;3187;3188	2034;5106;5107	2034;5106
Q03591;P36980;Q9BXR6	Q03591;P36980;Q9BXR6	2;1;1	2;1;1	2;1;1	Complement factor H-related protein 1;Complement factor H-related protein 2;Complement factor H-related protein 5	CFHR1;CFHR2;CFHR5	;;	3	2	2	2	2	0	0	2	0	0	2	0	0	7.9	7.9	7.9	37.65	330	330;270;569	0	14.157	7.9	0	0	973.18	973.18	0	0	2				254	770;957	True;True	786;983	1958;2419	3175;3879	3175;3879
P15309	P15309	7	7	7	Prostatic acid phosphatase;PAPf39	ACPP		1	7	7	7	2	4	4	2	4	4	2	4	4	21	21	21	44.566	386	386	0	54.971	4.7	15	13.5	14814	985.51	8064.6	5764.4	11				171	232;400;505;506;954;968;1310	True;True;True;True;True;True;True	235;411;518;519;980;994;1355	628;1051;1052;1330;1331;1332;2412;2413;2440;3363;3364	1040;1750;1751;2246;2247;2248;3867;3868;3908;5372;5373	1040;1750;2246;2248;3867;3908;5372
P08236	P08236	4	4	4	Beta-glucuronidase	GUSB		1	4	4	4	2	1	2	2	1	2	2	1	2	5.8	5.8	5.8	74.731	651	651	0	24.168	3.4	2	2.5	1859	992.81	0	866.14	6				133	391;563;1221;1293	True;True;True;True	402;577;1262;1336	1038;1475;3157;3319;3320;3321	1732;2470;5066;5311;5312;5313	1732;2470;5066;5312
P09564	P09564	2	2	2	T-cell antigen CD7	CD7		1	2	2	2	1	1	2	1	1	2	1	1	2	9.6	9.6	9.6	25.409	240	240	0	19.362	9.2	9.2	9.6	2604.1	1035	684.15	884.92	2				138	1161;1162	True;True	1199;1200	2999;3000;3001;3002	4790;4791;4792;4793	4792;4793
P13284	P13284	1	1	1	Gamma-interferon-inducible lysosomal thiol reductase	IFI30		1	1	1	1	1	1	1	1	1	1	1	1	1	4.4	4.4	4.4	27.963	250	250	0	6.4942	4.4	4.4	4.4	2553.5	1040.4	626.28	886.83	4				160	597	TRUE	611	1536;1537;1538;1539	2535;2536;2537;2538	2535
Q8IZD2	Q8IZD2	1	1	1	Histone-lysine N-methyltransferase 2E	KMT2E		1	1	1	1	1	1	0	1	1	0	1	1	0	0.8	0.8	0.8	204.96	1858	1858	0	6.6206	0.8	0.8	0	6141.6	1043.4	5098.2	0	3				300	1400	TRUE	1448	3584;3585	5711;5712;5713	5712
Q96RW7	Q96RW7	6	6	6	Hemicentin-1	HMCN1		1	6	6	6	2	3	5	2	3	5	2	3	5	1.4	1.4	1.4	613.38	5635	5635	0	39.072	0.6	0.7	1.3	149070	1044.8	3700.8	144320	11				325	289;640;993;1044;1365;1715	True;True;True;True;True;True	293;654;1020;1081;1413;1776	754;1657;2488;2489;2490;2692;2693;2694;3503;4435	1232;2759;3976;3977;3978;4321;4322;4323;5576;7132;7133	1232;2759;3978;4323;5576;7133
Q9UM22	Q9UM22	1	1	1	Mammalian ependymin-related protein 1	EPDR1		1	1	1	1	1	0	0	1	0	0	1	0	0	4.9	4.9	4.9	25.437	224	224	0	7.9567	4.9	0	0	1072.7	1072.7	0	0	1				354	84	TRUE	84	238	401	401
Q14210	Q14210	2	2	2	Lymphocyte antigen 6D	LY6D		1	2	2	2	2	1	2	2	1	2	2	1	2	14.8	14.8	14.8	13.286	128	128	0	13.727	14.8	7.8	14.8	3562.3	1157.9	791.31	1613	8				267	675;1461	True;True	689;1513	1741;1742;1743;1744;1745;3737;3738	2889;2890;2891;2892;2893;2894;5968;5969	2890;5969
P07148	P07148	3	3	3	Fatty acid-binding protein, liver	FABP1		1	3	3	3	2	3	1	2	3	1	2	3	1	27.6	27.6	27.6	14.208	127	127	0	19.74	16.5	27.6	7.9	7712.4	1183.7	5348.3	1180.4	6				118	61;1476;1735	True;True;True	61;1528;1796	181;182;3802;3803;3804;4476	341;342;6137;6138;6139;7196	341;6139;7196
P00441	P00441	4	4	4	Superoxide dismutase [Cu-Zn]	SOD1		1	4	4	4	2	3	2	2	3	2	2	3	2	39	39	39	15.936	154	154	0	26.632	16.9	32.5	14.3	11611	1262.2	8464.5	1883.9	10				40	550;680;681;832	True;True;True;True	564;694;695;853	1439;1440;1441;1762;1763;1764;1765;1766;2131	2392;2393;2394;2395;2926;2927;2928;2929;2930;3455	2394;2928;2930;3455
O00241	O00241	6	4	4	Signal-regulatory protein beta-1	SIRPB1		1	6	4	4	5	3	1	3	2	0	3	2	0	18.6	14.3	14.3	43.211	398	398	0	26.604	15.3	10.6	2.5	2282.3	1283.5	998.82	0	5				20	68;227;395;1255;1348;1386	True;True;False;False;True;True	68;230;406;1297;1394;1434	202;621;622;1042;3232;3233;3234;3446;3553	363;1033;1034;1736;5182;5183;5184;5488;5671	363;1033;1736;5183;5488;5671
P01040	P01040	2	2	2	Cystatin-A;Cystatin-A, N-terminally processed	CSTA		1	2	2	2	2	2	0	2	2	0	2	2	0	24.5	24.5	24.5	11.006	98	98	0	12.857	24.5	24.5	0	2531.3	1332.7	1198.6	0	4				53	1097;1451	True;True	1134;1503	2852;2853;3710;3711	4574;4575;5930;5931	4575;5931
Q9UGN4	Q9UGN4	1	1	1	CMRF35-like molecule 8	CD300A		1	1	1	1	1	0	1	1	0	1	1	0	1	6	6	6	33.2	299	299	0	8.7086	6	0	6	2307.4	1345.5	0	961.91	3				348	1467	TRUE	1519	3783;3784;3785	6116;6117;6118	6118
Q14982;Q9P121	Q14982;Q9P121	3;2	3;2	3;2	Opioid-binding protein/cell adhesion molecule;Neurotrimin	OPCML;NTM	;	2	3	3	3	2	2	3	2	2	3	2	2	3	11	11	11	38.007	345	345;344	0	18.103	8.7	5.2	11	3352.3	1373.4	756.35	1222.6	7				272	293;1148;1336	True;True;True	298;1185;1382	765;766;2961;2962;3410;3411;3412	1249;1250;4748;4749;5440;5441;5442	1249;4749;5440
Q14515	Q14515	2	2	2	SPARC-like protein 1	SPARCL1		1	2	2	2	2	1	1	2	1	1	2	1	1	2.7	2.7	2.7	75.207	664	664	0	12.482	2.7	1.4	1.4	2682.2	1405.5	795.68	481.08	4				269	352;1329	True;True	361;1375	923;3394;3395;3396	1528;5414;5415;5416	1528;5414
P98095	P98095	1	1	1	Fibulin-2	FBLN2		1	1	1	1	1	1	0	1	1	0	1	1	0	2	2	2	126.57	1184	1184	0	10.2	2	2	0	3286.7	1407.5	1879.2	0	4				244	1573	TRUE	1630	4080;4081	6560;6561;6562;6563	6561
P15151	P15151	3	3	3	Poliovirus receptor	PVR		1	3	3	3	2	2	2	2	2	2	2	2	2	7.9	7.9	7.9	45.302	417	417	0	20.142	6	4.8	6	4489.3	1410.3	1349.6	1729.4	6				169	1201;1544;1587	True;True;True	1240;1601;1644	3102;4005;4006;4112;4113;4114	4973;6460;6461;6623;6624;6625	4973;6460;6624
P31025;Q5VSP4	P31025	3;1	3;1	3;1	Lipocalin-1	LCN1		2	3	3	3	2	3	2	2	3	2	2	3	2	17	17	17	19.25	176	176;162	0	21.601	12.5	17	10.8	6504.7	1428.6	3574.7	1501.4	7				211	593;1067;1612	True;True;True	607;1104;1669	1528;1529;1530;2762;2763;4156;4157	2527;2528;2529;4420;4421;6676;6677	2528;4420;6677
P15941	P15941	3	3	3	Mucin-1;Mucin-1 subunit alpha;Mucin-1 subunit beta	MUC1		1	3	3	3	1	1	3	1	1	3	1	1	3	2.9	2.9	2.9	122.1	1255	1255	0	18.077	1.4	0.9	2.9	5831.3	1496.3	1845.9	2489.2	5				175	376;1093;1747	True;True;True	387;1130;1808	994;995;2841;2842;4512	1660;1661;4558;4559;7279	1661;4558;7279
P02766	P02766	7	7	7	Transthyretin	TTR		1	7	7	7	2	7	5	2	7	5	2	7	5	64.6	64.6	64.6	15.887	147	147	0	86.085	23.8	64.6	49	95901	1519	80801	13581	27				85	3;79;622;789;1220;1453;1742	True;True;True;True;True;True;True	3;79;636;806;1261;1505;1803	5;6;7;8;9;229;230;1609;1610;1611;1612;1986;1987;3155;3156;3714;3715;3716;3717;4496	14;15;16;17;18;392;393;2668;2669;2670;2671;2672;2673;2674;2675;2676;2677;2678;3203;3204;5064;5065;5934;5935;5936;5937;5938;7229	14;392;2673;3203;5064;5935;7229
P07195;Q6ZMR3;P07864;P00338	P07195	4;1;1;1	4;1;1;1	4;1;1;1	L-lactate dehydrogenase B chain	LDHB		4	4	4	4	3	0	1	3	0	1	3	0	1	13.8	13.8	13.8	36.638	334	334;332;332;332	0	22.753	11.1	0	2.7	1674.8	1548.4	0	126.37	4				119	594;781;897;1540	True;True;True;True	608;798;921;1597	1531;1977;2278;4001	2530;3194;3682;6456	2530;3194;3682;6456
P04004	P04004	7	7	7	Vitronectin;Vitronectin V65 subunit;Vitronectin V10 subunit;Somatomedin-B	VTN		1	7	7	7	2	5	3	2	5	3	2	5	3	14.9	14.9	14.9	54.305	478	478	0	43.009	4.4	9.2	5.4	13850	1606.5	8640.7	3603	10				92	204;205;329;617;786;1218;1272	True;True;True;True;True;True;True	207;208;336;631;803;1259;1315	569;570;571;572;861;1594;1595;1982;3152;3277	959;960;961;962;1412;2645;2646;3199;5061;5256	960;962;1412;2645;3199;5061;5256
Q969P0	Q969P0	3	3	3	Immunoglobulin superfamily member 8	IGSF8		1	3	3	3	2	1	2	2	1	2	2	1	2	7.3	7.3	7.3	65.033	613	613	0	19.453	4.2	2.6	4.7	5123	1611.5	1211.6	2300	4				319	952;1559;1623	True;True;True	978;1616;1680	2409;4037;4038;4185;4186	3864;6503;6504;6721;6722	3864;6503;6721
Q92956	Q92956	2	2	2	Tumor necrosis factor receptor superfamily member 14	TNFRSF14		1	2	2	2	2	1	1	2	1	1	2	1	1	13.8	13.8	13.8	30.391	283	283	0	22.2	13.8	9.2	9.2	4298.8	1616.8	1202.6	1479.4	4				315	346;1384	True;True	354;1432	911;3549;3550;3551	1515;5667;5668;5669	1515;5669
Q96AP7	Q96AP7	2	2	2	Endothelial cell-selective adhesion molecule	ESAM		1	2	2	2	2	1	0	2	1	0	2	1	0	5.9	5.9	5.9	41.176	390	390	0	12.21	5.9	4.1	0	2489.1	1627.5	861.65	0	7				320	859;1416	True;True	880;1464	2204;3621;3622;3623	3597;5766;5767;5768;5769;5770;5771	3597;5767
P01700;P01699	P01700;P01699	4;3	4;3	3;2	Ig lambda chain V-I region HA;Ig lambda chain V-I region VOR		;	2	4	4	3	2	3	4	2	3	4	1	2	3	24.8	24.8	24.8	12.283	117	117;117	0	37.003	17.1	24.8	24.8	13946	1631.1	7388.1	4927	12				61	920;921;1117;1269	True;True;True;True	944;945;1154;1311	2337;2338;2339;2891;2892;2893;3266;3267;3268	3779;3780;3781;4628;4629;4630;4631;4632;4633;5233;5234;5235	3779;3781;4629;5234
P01008;CON__P41361	P01008	20;5	20;5	20;5	Antithrombin-III	SERPINC1		2	20	20	20	4	17	11	4	17	11	4	17	11	46.3	46.3	46.3	52.602	464	464;465	0	162.08	7.8	42.5	27.2	91982	1640.7	79148	11193	37				47	19;36;103;131;224;258;424;456;474;479;520;548;705;744;946;958;1283;1452;1491;1493	True;True;True;True;True;True;True;True;True;True;True;True;True;True;True;True;True;True;True;True	19;36;103;133;227;262;435;469;487;492;534;562;719;759;972;984;1326;1504;1545;1547	65;66;114;285;286;365;366;610;684;1126;1127;1229;1230;1263;1264;1272;1273;1382;1437;1819;1908;2400;2401;2402;2420;2421;3297;3712;3713;3849;3850;3851;3852;3853;3856	149;150;236;477;478;610;611;1009;1117;1876;1877;2027;2028;2106;2107;2127;2128;2324;2390;3000;3001;3115;3855;3856;3857;3880;3881;5279;5932;5933;6213;6214;6215;6216;6217;6218;6221	150;236;477;610;1009;1117;1876;2027;2106;2128;2324;2390;3001;3115;3856;3880;5279;5932;6217;6221
Q8NHP8	Q8NHP8	3	3	3	Putative phospholipase B-like 2;Putative phospholipase B-like 2 32 kDa form;Putative phospholipase B-like 2 45 kDa form	PLBD2		1	3	3	3	3	0	0	3	0	0	3	0	0	5.9	5.9	5.9	65.471	589	589	0	18.431	5.9	0	0	1696.2	1696.2	0	0	3				304	584;839;1726	True;True;True	598;860;1787	1511;2142;4455	2508;3469;7156	2508;3469;7156
P22792	P22792	2	2	2	Carboxypeptidase N subunit 2	CPN2		1	2	2	2	2	0	0	2	0	0	2	0	0	5.5	5.5	5.5	60.556	545	545	0	11.821	5.5	0	0	1749.1	1749.1	0	0	2				196	863;1313	True;True	884;1358	2208;3368	3602;5377	3602;5377
P63261;P60709;P63267;P68133;P68032;P62736;Q9BYX7;Q562R1;Q6S8J3;A5A3E0;P0CG39;P0CG38	P63261;P60709;P63267;P68133;P68032;P62736	7;7;4;4;4;4;2;2;2;2;1;1	7;7;4;4;4;4;2;2;2;2;1;1	7;7;4;4;4;4;2;2;2;2;1;1	Actin, cytoplasmic 2;Actin, cytoplasmic 2, N-terminally processed;Actin, cytoplasmic 1;Actin, cytoplasmic 1, N-terminally processed;Actin, gamma-enteric smooth muscle;Actin, alpha skeletal muscle;Actin, alpha cardiac muscle 1;Actin, aortic smooth muscle	ACTG1;ACTB;ACTG2;ACTA1;ACTC1;ACTA2	;;;;;	12	7	7	7	4	3	4	4	3	4	4	3	4	22.9	22.9	22.9	41.792	375	375;375;376;377;377;377;375;376;1075;1075;1038;1075	0	40.93	13.9	12	10.9	5007.2	1766.3	1912	1328.9	13				236	315;388;642;720;1147;1352;1494	True;True;True;True;True;True;True	321;399;656;734;1184;1398;1548	824;1030;1031;1659;1851;1852;2960;3456;3457;3857;3858	1345;1724;1725;2761;3040;3041;4747;5502;5503;5504;5505;6222;6223	1345;1725;2761;3041;4747;5505;6223
P23142;CON__ENSEMBL:ENSBTAP00000016046	P23142	3;1	3;1	3;1	Fibulin-1	FBLN1		2	3	3	3	3	1	1	3	1	1	3	1	1	5.3	5.3	5.3	77.213	703	703;706	0	19.116	5.3	1.6	1.3	3763	1768.2	1500.9	493.92	5				198	170;220;1316	True;True;True	173;223;1361	472;473;605;606;3374	794;795;1004;1005;5383	795;1005;5383
Q02487	Q02487	4	4	4	Desmocollin-2	DSC2		1	4	4	4	2	1	3	2	1	3	2	1	3	6.5	6.5	6.5	99.961	901	901	0	41.404	2.9	1.6	5	5064.6	1768.6	1558	1738	6				250	604;980;1254;1434	True;True;True;True	618;1007;1296;1484	1554;1555;2460;3231;3673;3674	2560;2561;3931;5181;5873;5874	2561;3931;5181;5873
P51884;CON__Q05443	P51884	8;3	8;3	8;3	Lumican	LUM		2	8	8	8	2	4	7	2	4	7	2	4	7	29	29	29	38.429	338	338;342	0	52.398	6.2	15.4	22.8	15047	1817.9	7633.5	5595.4	14				228	500;728;903;949;1055;1068;1287;1347	True;True;True;True;True;True;True;True	513;742;927;975;1092;1105;1330;1393	1321;1870;1871;2297;2298;2406;2729;2764;2765;3303;3304;3305;3306;3445	2234;3066;3067;3726;3727;3861;4384;4422;4423;5285;5286;5287;5288;5487	2234;3067;3727;3861;4384;4423;5286;5487
Q7Z6Z7	Q7Z6Z7	1	1	1	E3 ubiquitin-protein ligase HUWE1	HUWE1		1	1	1	1	1	1	1	1	1	1	1	1	1	0.2	0.2	0.2	481.89	4374	4374	0	6.6302	0.2	0.2	0.2	4858.6	1837.3	1541.3	1479.9	3				296	1447	TRUE	1498	3703;3704;3705	5923;5924;5925	5925
P43251	P43251	4	4	4	Biotinidase	BTD		1	4	4	4	3	2	2	3	2	2	3	2	2	8.8	8.8	8.8	61.132	543	543	0	28.542	6.4	4.6	4.6	4082.8	1873.3	1658.4	551.13	7				222	214;975;1271;1506	True;True;True;True	217;1001;1314;1561	589;590;591;2450;2451;3276;3888	984;985;986;3920;3921;5255;6264	986;3920;5255;6264
O75144	O75144	2	2	2	ICOS ligand	ICOSLG		1	2	2	2	2	1	2	2	1	2	2	1	2	9.3	9.3	9.3	33.348	302	302	0	18.996	9.3	6	9.3	3270.1	1874.3	0	1395.8	5				32	85;98	True;True	85;98	239;240;272;273;274	402;403;448;449;450	402;449
P05062	P05062	3	3	3	Fructose-bisphosphate aldolase B	ALDOB		1	3	3	3	3	0	0	3	0	0	3	0	0	11.3	11.3	11.3	39.473	364	364	0	18.843	11.3	0	0	1892.2	1892.2	0	0	3				101	89;447;578	True;True;True	89;459;592	250;1203;1501	418;1972;2498	418;1972;2498
Q9GZM5	Q9GZM5	1	1	1	Protein YIPF3;Protein YIPF3, 36 kDa form III	YIPF3		1	1	1	1	1	1	1	1	1	1	1	1	1	2.9	2.9	2.9	38.247	350	350	0	6.0906	2.9	2.9	2.9	4172.2	1902.2	1179.6	1090.5	4				334	257	TRUE	260;261	680;681;682;683	1113;1114;1115;1116	1116	57	325
P61916	P61916	4	4	4	Epididymal secretory protein E1	NPC2		1	4	4	4	2	0	2	2	0	2	2	0	2	27.8	27.8	27.8	16.57	151	151	0	25.894	15.2	0	12.6	6306.7	1951.1	0	4355.7	4				239	218;455;1250;1260	True;True;True;True	221;468;1292;1302	600;1228;3222;3245	997;2026;5161;5202	997;2026;5161;5202
Q92692	Q92692	4	4	4	Nectin-2	PVRL2		1	4	4	4	3	2	3	3	2	3	3	2	3	8.4	8.4	8.4	57.741	538	538	0	26.274	6.5	5	6.9	4825.9	1952.5	1379	1494.4	7				311	32;1370;1514;1589	True;True;True;True	32;1418;1569;1646	99;100;3521;3912;3913;3914;4116;4117	204;205;5620;6294;6295;6296;6627;6628	204;5620;6295;6627
Q8NFZ8	Q8NFZ8	7	7	7	Cell adhesion molecule 4	CADM4		1	7	7	7	4	4	3	4	4	3	4	4	3	26.5	26.5	26.5	42.785	388	388	0	43.857	14.2	14.7	10.3	8935.1	1971.3	5225.8	1738	11				303	222;370;421;507;895;1180;1641	True;True;True;True;True;True;True	225;381;432;520;919;1218;1700	608;978;1108;1333;1334;1335;2274;2275;3038;3039;4240	1007;1629;1850;2249;2250;2251;3678;3679;4873;4874;6813	1007;1629;1850;2249;3678;4873;6813
P48551	P48551	2	2	2	Interferon alpha/beta receptor 2	IFNAR2		1	2	2	2	2	0	1	2	0	1	2	0	1	3.5	3.5	3.5	57.758	515	515	0	12.177	3.5	0	1.6	2349.5	2028.1	0	321.39	3				224	1251;1276	True;True	1293;1319	3223;3282;3283	5162;5261;5262	5162;5261
P0C0L4	P0C0L4	8	8	1	Complement C4-A;Complement C4 beta chain;Complement C4-A alpha chain;C4a anaphylatoxin;C4b-A;C4d-A;Complement C4 gamma chain	C4A		1	8	8	1	2	2	7	2	2	7	0	0	1	4.6	4.6	0.5	192.78	1744	1744	0	56.126	1.4	1.5	4	8547.9	2087.4	2672.1	3788.5	14				141	104;249;792;941;987;1128;1152;1561	True;True;True;True;True;True;True;True	104;252;809;967;1014;1165;1189;1618	287;661;1991;2395;2475;2912;2971;2972;4042;4043;4044;4045;4046	479;1088;3208;3850;3949;4653;4759;4760;6508;6509;6510;6511;6512;6513	479;1088;3208;3850;3949;4653;4760;6511
P01034	P01034	4	4	4	Cystatin-C	CST3		1	4	4	4	3	4	1	3	4	1	3	4	1	25.3	25.3	25.3	15.799	146	146	0	36.837	19.2	25.3	11.6	9404.4	2124.6	6530.9	748.91	9				52	73;123;995;996	True;True;True;True	73;125;1022;1023	214;215;352;2493;2494;2495;2496;2497;2498	376;377;596;3981;3982;3983;3984;3985;3986	377;596;3983;3985
Q7Z3B1	Q7Z3B1	3	3	3	Neuronal growth regulator 1	NEGR1		1	3	3	3	2	0	2	2	0	2	2	0	2	12.1	12.1	12.1	38.719	354	354	0	19.376	6.5	0	9.3	3841.6	2145.4	0	1696.3	7				294	290;1326;1636	True;True;True	294;1372;1695	755;3390;4231;4232;4233	1233;5410;6802;6803;6804;6805;6806	1233;5410;6803
Q5JS37	Q5JS37	3	3	3	NHL repeat-containing protein 3	NHLRC3		1	3	3	3	2	1	1	2	1	1	2	1	1	11	11	11	38.282	347	347	0	18.461	6.9	4	3.5	3098.1	2172.1	925.97	0	4				281	501;737;1397	True;True;True	514;751;1445	1322;1888;1889;3580	2235;3085;3086;5707	2235;3085;5707
Q9HAT2	Q9HAT2	5	5	5	Sialate O-acetylesterase	SIAE		1	5	5	5	5	1	2	5	1	2	5	1	2	10.9	10.9	10.9	58.314	523	523	0	31.182	10.9	2.1	4.8	3769.6	2227.3	420.23	1122	8				340	308;401;714;1322;1662	True;True;True;True;True	314;412;728;1368;1722	794;1053;1835;1836;1837;3383;4297;4298	1287;1752;3019;3020;3021;5396;6916;6917	1287;1752;3021;5396;6917
P06312	P06312	5	5	5	Ig kappa chain V-IV region	IGKV4-1		1	5	5	5	3	3	5	3	3	5	3	3	5	35.5	35.5	35.5	13.38	121	121	0	40.812	20.7	23.1	35.5	26359	2330.3	5272.4	18756	14				112	432;922;1094;1095;1328	True;True;True;True;True	443;946;1131;1132;1374	1142;1143;1144;2340;2341;2843;2844;2845;2846;3392;3393	1896;1897;1898;1899;1900;3782;3783;3784;4560;4561;4562;4563;5412;5413	1899;3783;4562;4563;5412
P01133	P01133	10	10	10	Pro-epidermal growth factor;Epidermal growth factor	EGF		1	10	10	10	6	1	6	6	1	6	6	1	6	8.2	8.2	8.2	133.99	1207	1207	0	63.13	4.9	1	4.9	5857.1	2346.8	1610.7	1899.6	13				56	22;80;184;711;768;873;874;886;1177;1631	True;True;True;True;True;True;True;True;True;True	22;80;187;725;784;895;896;909;1215;1690	69;231;232;514;1826;1827;1953;1954;2227;2228;2254;3031;4224	153;394;395;850;3009;3010;3170;3171;3621;3622;3655;4863;6795	153;394;850;3009;3171;3621;3622;3655;4863;6795
P54802	P54802	9	9	9	Alpha-N-acetylglucosaminidase;Alpha-N-acetylglucosaminidase 82 kDa form;Alpha-N-acetylglucosaminidase 77 kDa form	NAGLU		1	9	9	9	5	3	4	5	3	4	5	3	4	15.5	15.5	15.5	82.265	743	743	0	57.667	7.8	4.3	8.7	6041.7	2355.1	2358	1328.6	14				231	154;230;492;553;925;1106;1252;1692;1710	True;True;True;True;True;True;True;True;True	156;233;505;567;949;1143;1294;1753;1771	421;422;626;1309;1445;2346;2347;2348;2349;2867;3224;4380;4414	680;681;1038;2217;2399;3789;3790;3791;3792;3793;4598;5163;7041;7089	680;1038;2217;2399;3789;4598;5163;7041;7089
P0DP57	P0DP57	2	2	2				1	2	2	2	2	2	2	2	2	2	2	2	2	24.7	24.7	24.7	10.16	97	97	0	24.032	24.7	24.7	24.7	22750	2399.6	11757	8593.4	14				146	311;1562	True;True	317;1619	800;801;802;803;804;4047;4048;4049;4050;4051;4052	1294;1295;1296;1297;1298;6514;6515;6516;6517;6518;6519;6520;6521;6522	1298;6520
Q07075	Q07075	5	5	5	Glutamyl aminopeptidase	ENPEP		1	5	5	5	3	2	0	3	2	0	3	2	0	5.4	5.4	5.4	109.24	957	957	0	27.913	3.2	2.2	0	5113.7	2433.3	2680.4	0	5				256	147;467;933;1112;1448	True;True;True;True;True	149;480;958;1149;1499	401;1252;2372;2881;3706	653;2094;3821;4616;5926	653;2094;3821;4616;5926
Q9BY67	Q9BY67	1	1	1	Cell adhesion molecule 1	CADM1		1	1	1	1	1	1	1	1	1	1	1	1	1	2.9	2.9	2.9	48.509	442	442	0	20.102	2.9	2.9	2.9	3099.6	2442	0	657.61	10				331	1236	TRUE	1277	3189;3190;3191;3192;3193	5108;5109;5110;5111;5112;5113;5114;5115;5116;5117	5109
P10619	P10619	4	4	4	Lysosomal protective protein;Lysosomal protective protein 32 kDa chain;Lysosomal protective protein 20 kDa chain	CTSA		1	4	4	4	2	4	2	2	4	2	2	4	2	10.6	10.6	10.6	54.465	480	480	0	29.528	5	10.6	5.4	12740	2450.6	7437.5	2851.6	16				151	265;364;1006;1706	True;True;True;True	269;375;1034;1767	702;703;704;705;706;707;969;970;2550;4403;4404	1149;1150;1151;1152;1153;1154;1155;1156;1157;1158;1159;1613;1614;4103;7072;7073	1150;1613;4103;7072
Q8WVN6	Q8WVN6	2	2	2	Secreted and transmembrane protein 1	SECTM1		1	2	2	2	1	2	1	1	2	1	1	2	1	14.1	14.1	14.1	27.039	248	248	0	38.356	7.7	14.1	7.7	36106	2455.1	20699	12951	6				307	57;306	True;True	57;312	173;174;175;176;792	332;333;334;335;336;1285	333;1285
O75882	O75882	5	5	5	Attractin	ATRN		1	5	5	5	4	2	3	4	2	3	4	2	3	4.1	4.1	4.1	158.54	1429	1429	0	35.01	3.6	1.6	2.1	6489.9	2659.1	2354.3	1476.5	9				34	549;985;986;1245;1733	True;True;True;True;True	563;1012;1013;1287;1794	1438;2471;2472;2473;2474;3212;3213;3214;4472	2391;3945;3946;3947;3948;5150;5151;5152;7192	2391;3945;3947;5152;7192
Q13228	Q13228	3	3	3	Selenium-binding protein 1	SELENBP1		1	3	3	3	3	1	0	3	1	0	3	1	0	6.6	6.6	6.6	52.39	472	472	0	21.345	6.6	2.1	0	4106.4	2688.8	1417.6	0	5				263	357;648;997	True;True;True	368;662;1024	943;1671;2499;2500	1565;2773;3987;3988;3989	1565;2773;3987
P11684	P11684	1	1	1	Uteroglobin	SCGB1A1		1	1	1	1	1	1	0	1	1	0	1	1	0	11	11	11	9.9937	91	91	0	9.5757	11	11	0	6399.2	2760.5	3638.6	0	2				155	994	TRUE	1021	2491;2492	3979;3980	3979
Q92954	Q92954	2	2	2	Proteoglycan 4;Proteoglycan 4 C-terminal part	PRG4		1	2	2	2	2	2	1	2	2	1	2	2	1	1.1	1.1	1.1	151.08	1404	1404	0	12.321	1.1	1.1	0.6	8040.4	2761.5	3821.7	1457.2	5				314	180;1502	True;True	183;1556	506;507;3878;3879;3880	842;843;6252;6253;6254	843;6253
Q15113	Q15113	7	7	7	Procollagen C-endopeptidase enhancer 1	PCOLCE		1	7	7	7	2	5	6	2	5	6	2	5	6	18.5	18.5	18.5	47.972	449	449	0	50.8	6	14.3	16	16355	2765.9	10262	3327.5	22				273	139;564;1032;1096;1125;1521;1690	True;True;True;True;True;True;True	141;578;1065;1133;1162;1576;1751	382;383;384;1476;2610;2611;2847;2848;2849;2850;2851;2907;3938;4376;4377	632;633;634;2471;4191;4192;4564;4565;4566;4567;4568;4569;4570;4571;4572;4573;4648;6345;7035;7036;7037;7038	633;2471;4192;4566;4648;6345;7037
Q6UXG3	Q6UXG3	2	2	2	CMRF35-like molecule 9	CD300LG		1	2	2	2	2	1	0	2	1	0	2	1	0	7.5	7.5	7.5	36.06	332	332	0	13.397	7.5	2.1	0	4887	2776.6	2110.4	0	3				290	571;1395	True;True	585;1443	1487;1488;3576	2482;2483;5700	2482;5700
Q16651	Q16651	4	4	4	Prostasin;Prostasin light chain;Prostasin heavy chain	PRSS8		1	4	4	4	3	2	2	3	2	2	3	2	2	16.6	16.6	16.6	36.431	343	343	0	28.81	9.6	10.5	7.6	6487.8	2777.4	3130.6	579.9	12				277	256;875;1111;1602	True;True;True;True	259;897;1148;1659	679;2229;2230;2877;2878;2879;2880;4136	1112;3623;3624;4608;4609;4610;4611;4612;4613;4614;4615;6652	1112;3624;4609;6652
A0A0C4DH55;P01624	A0A0C4DH55;P01624	1;1	1;1	1;1	Ig kappa chain V-III region POM	IGKV3D-7	;	2	1	1	1	1	1	1	1	1	1	1	1	1	7.6	7.6	7.6	13.148	119	119;115	0	7.1361	7.6	7.6	7.6	29507	2788	12915	13804	5				10	919	TRUE	943	2334;2335;2336	3774;3775;3776;3777;3778	3778
P14543	P14543	1	1	1	Nidogen-1	NID1		1	1	1	1	1	1	1	1	1	1	1	1	1	0.8	0.8	0.8	136.38	1247	1247	0	9.0338	0.8	0.8	0.8	6415.1	2792.5	1454.8	2167.8	3				167	351	TRUE	360	920;921;922	1525;1526;1527	1526
Q9HD89	Q9HD89	4	4	4	Resistin	RETN		1	4	4	4	2	2	2	2	2	2	2	2	2	48.1	48.1	48.1	11.419	108	108	0	35.845	21.3	24.1	24.1	4636.6	2863.2	435.03	1338.4	9				342	34;66;552;752	True;True;True;True	34;66;566;767	103;197;198;199;200;1443;1444;1923	208;357;358;359;360;361;2397;2398;3135	208;358;2397;3135
P48745	P48745	6	6	6	Protein NOV homolog	NOV		1	6	6	6	4	4	3	4	4	3	4	4	3	20.2	20.2	20.2	39.162	357	357	0	37.962	15.1	16.2	12.6	7475	2907.1	3537.2	1030.7	14				225	152;195;244;562;823;1170	True;True;True;True;True;True	154;198;247;576;844;1208	412;413;414;415;546;547;655;656;1473;1474;2081;2082;2083;3015	667;668;669;670;930;931;1082;1083;2468;2469;3360;3361;3362;4845	668;931;1083;2468;3361;4845
P08185	P08185	5	5	5	Corticosteroid-binding globulin	SERPINA6		1	5	5	5	2	3	2	2	3	2	2	3	2	12.8	12.8	12.8	45.14	405	405	0	30.437	4.4	7.7	5.2	13496	2961.7	8670.9	1863	8				132	358;631;658;775;1026	True;True;True;True;True	369;645;672;792;1057;1058	944;1630;1702;1703;1967;2596;2597;2598	1566;2707;2819;2820;3184;4176;4177;4178	1566;2707;2820;3184;4177	35	273
P24855	P24855	6	6	6	Deoxyribonuclease-1	DNASE1		1	6	6	6	4	3	3	4	3	3	4	3	3	25.5	25.5	25.5	31.433	282	282	0	40.094	17.4	11.3	9.6	9973.3	2986.7	4867.3	2119.3	10				201	307;689;780;905;1121;1691	True;True;True;True;True;True	313;703;797;929;1158;1752	793;1782;1974;1975;1976;2301;2901;2902;4378;4379	1286;2949;3191;3192;3193;3730;4641;4642;7039;7040	1286;2949;3192;3730;4641;7040
Q8WZ75	Q8WZ75	7	7	7	Roundabout homolog 4	ROBO4		1	7	7	7	3	1	5	3	1	5	3	1	5	7.2	7.2	7.2	107.46	1007	1007	0	41.337	3.3	0.7	5	8601.5	3056.9	1520.1	4024.6	10				309	347;601;885;979;1098;1237;1593	True;True;True;True;True;True;True	355;615;908;1006;1135;1278;1650	912;1548;1549;2253;2458;2459;2854;3194;4124;4125	1516;2548;2549;3654;3929;3930;4576;5118;6638;6639	1516;2548;3654;3929;4576;5118;6638
P08519	P08519	2	2	2	Apolipoprotein(a)	LPA		1	2	2	2	2	1	1	2	1	1	2	1	1	15.1	15.1	15.1	501.31	4548	4548	0	14.584	15.1	6.8	6.8	5585.6	3072.6	1156.9	1356.1	4				135	632;1072	True;True	646;1109	1631;1632;1633;2773	2708;2709;2710;4431	2710;4431
Q9BYX2	Q9BYX2	1	1	1	TBC1 domain family member 2A	TBC1D2		1	1	1	1	1	1	1	1	1	1	1	1	1	0.9	0.9	0.9	105.41	928	928	0	6.0494	0.9	0.9	0.9	5625.8	3164.3	1880	581.47	3				333	1157	TRUE	1195	2986;2987;2988	4774;4775;4776	4774
P31431	P31431	1	1	1	Syndecan-4	SDC4		1	1	1	1	1	0	1	1	0	1	1	0	1	7.1	7.1	7.1	21.641	198	198	0	13.491	7.1	0	7.1	3601.9	3197.8	0	404.14	3				213	442	TRUE	453	1165;1166;1167	1924;1925;1926;1927	1925
Q9Y646	Q9Y646	5	5	5	Carboxypeptidase Q	CPQ		1	5	5	5	3	4	3	3	4	3	3	4	3	12.1	12.1	12.1	51.887	472	472	0	35.789	7.8	10	7.6	13306	3245.3	7853.8	2206.9	11				359	62;65;558;835;1528	True;True;True;True;True	62;65;572;856;1584	183;193;194;195;196;1462;1463;2136;2137;3955;3956	343;353;354;355;356;2457;2458;3463;3464;6368;6369	343;356;2458;3464;6368
P04156	P04156	4	4	4	Major prion protein	PRNP		1	4	4	4	4	2	4	4	2	4	4	2	4	15.8	15.8	15.8	27.661	253	253	0	39.247	15.8	9.5	15.8	11523	3311.1	4382.9	3828.6	11				94	439;1109;1628;1732	True;True;True;True	450;1146;1686;1687;1793	1160;1161;2872;2873;2874;4215;4216;4217;4218;4219;4470;4471	1919;1920;4603;4604;4605;6786;6787;6788;6789;6790;7190;7191	1919;4604;6789;7191	23	213
P00915	P00915	3	3	3	Carbonic anhydrase 1	CA1		1	3	3	3	2	0	1	2	0	1	2	0	1	11.9	11.9	11.9	28.87	261	261	0	20.316	8	0	3.8	3838.5	3321.5	0	517.04	3				46	20;1546;1739	True;True;True	20;1603;1800	67;4012;4489	151;6473;7219	151;6473;7219
P09668	P09668	3	3	3	Pro-cathepsin H;Cathepsin H mini chain;Cathepsin H;Cathepsin H heavy chain;Cathepsin H light chain	CTSH		1	3	3	3	3	1	1	3	1	1	3	1	1	11	11	11	37.393	335	335	0	20.522	11	3.9	3.9	6156.9	3323.6	2178.8	654.46	5				140	580;1399;1567	True;True;True	594;1447;1624	1505;3583;4062;4063;4064	2502;5710;6532;6533;6534	2502;5710;6532
Q9H4A3	Q9H4A3	1	1	1	Serine/threonine-protein kinase WNK1	WNK1		1	1	1	1	1	0	1	1	0	1	1	0	1	0.5	0.5	0.5	250.79	2382	2382	0	6.6142	0.5	0	0.5	3998	3334.2	0	663.74	2				337	1279	TRUE	1322	3288;3289	5268;5269	5269
P30530	P30530	4	4	4	Tyrosine-protein kinase receptor UFO	AXL		1	4	4	4	2	4	4	2	4	4	2	4	4	5.7	5.7	5.7	98.335	894	894	0	34.198	2.7	5.7	5.7	18020	3402.4	9650.7	4967.4	13				209	107;196;1361;1457	True;True;True;True	107;199;1409;1509	292;293;548;549;3495;3496;3497;3498;3728;3729;3730;3731	484;485;932;933;5567;5568;5569;5570;5571;5955;5956;5957;5958	484;932;5570;5957
Q7Z5L0	Q7Z5L0	2	2	2	Vitelline membrane outer layer protein 1 homolog	VMO1		1	2	2	2	2	2	2	2	2	2	2	2	2	14.4	14.4	14.4	21.534	202	202	0	46.89	14.4	14.4	14.4	8860.4	3552.5	1198.3	4109.6	9				295	587;1511	True;True	601;1566	1514;1515;1516;3902;3903;3904;3905;3906;3907	2511;2512;2513;6284;6285;6286;6287;6288;6289	2513;6284
O00468	O00468	6	6	6	Agrin;Agrin N-terminal 110 kDa subunit;Agrin C-terminal 110 kDa subunit;Agrin C-terminal 90 kDa fragment;Agrin C-terminal 22 kDa fragment	AGRN		1	6	6	6	4	5	5	4	5	5	4	5	5	3.8	3.8	3.8	217.23	2067	2067	0	54.617	2.2	3.2	2.8	13180	3554.6	3854.7	5771.2	14				22	92;161;661;1222;1342;1375	True;True;True;True;True;True	92;164;675;1263;1388;1423	254;255;449;450;451;1709;3158;3159;3160;3430;3431;3432;3531;3532	422;423;738;739;740;2838;5067;5068;5069;5463;5464;5465;5634;5635	423;739;2838;5069;5463;5634
P02751	P02751	8	8	8	Fibronectin;Anastellin;Ugl-Y1;Ugl-Y2;Ugl-Y3	FN1		1	8	8	8	5	3	4	5	3	4	5	3	4	4.1	4.1	4.1	262.62	2386	2386	0	57.316	2.3	1.9	1.7	8595.3	3569	1959.2	3067.1	12				80	223;529;889;989;1114;1340;1394;1622	True;True;True;True;True;True;True;True	226;543;912;1016;1151;1386;1442;1679	609;1401;1402;2258;2259;2477;2885;3425;3426;3574;3575;4184	1008;2348;2349;3659;3660;3951;4622;5458;5459;5698;5699;6720	1008;2349;3660;3951;4622;5458;5699;6720
Q9HCU0	Q9HCU0	5	5	5	Endosialin	CD248		1	5	5	5	4	3	5	4	3	5	4	3	5	6.3	6.3	6.3	80.858	757	757	0	41.078	5	4	6.3	13052	3621.2	4175.9	5254.8	12				341	206;394;932;1388;1509	True;True;True;True;True	209;405;957;1436;1564	573;574;575;1041;2370;2371;3556;3557;3558;3897;3898;3899	963;964;965;1735;3819;3820;5674;5675;5676;6279;6280;6281	965;1735;3820;5675;6280
Q9UMS6	Q9UMS6	1	1	1	Synaptopodin-2	SYNPO2		1	1	1	1	1	1	0	1	1	0	1	1	0	0.7	0.7	0.7	117.51	1093	1093	0	6.4101	0.7	0.7	0	4630.9	3639.7	991.21	0	2				355	1490	TRUE	1544	3847;3848	6211;6212	6211
P15289;P34059	P15289	8;1	8;1	8;1	Arylsulfatase A;Arylsulfatase A component B;Arylsulfatase A component C	ARSA		2	8	8	8	5	4	2	5	4	2	5	4	2	19.7	19.7	19.7	53.588	507	507;522	0	52.549	13.6	9.5	4.1	7115.5	3686	2154.6	1274.9	11				170	6;557;573;630;641;1023;1174;1724	True;True;True;True;True;True;True;True	6;571;587;644;655;1054;1212;1785	24;25;1460;1461;1490;1629;1658;2593;3023;3024;4453	47;48;2455;2456;2485;2706;2760;4173;4855;4856;7154	48;2455;2485;2706;2760;4173;4855;7154
P31151;Q86SG5	P31151;Q86SG5	3;2	3;2	3;2	Protein S100-A7;Protein S100-A7A	S100A7;S100A7A	;	2	3	3	3	2	2	0	2	2	0	2	2	0	33.7	33.7	33.7	11.471	101	101;101	0	19.704	22.8	22.8	0	7507.7	3706.3	3801.3	0	4				212	411;628;1275	True;True;True	422;642;1318	1074;1075;1627;3281	1794;1795;2704;5260	1795;2704;5260
P02774;CON__Q3MHN5;CON__ENSEMBL:ENSBTAP00000018229	P02774	21;4;4	21;4;4	21;4;4	Vitamin D-binding protein	GC		3	21	21	21	5	20	15	5	20	15	5	20	15	56.8	56.8	56.8	52.963	474	474;474;475	0	206.9	12.2	52.1	47.7	166100	3779.1	133680	28634	68				86	169;320;348;365;402;462;480;612;657;666;800;843;844;1214;1230;1289;1353;1406;1501;1553;1581	True;True;True;True;True;True;True;True;True;True;True;True;True;True;True;True;True;True;True;True;True	172;326;356;376;413;475;493;626;671;680;820;864;865;1255;1271;1332;1399;1454;1555;1610;1638	470;471;836;837;913;971;1054;1238;1239;1274;1275;1276;1577;1578;1579;1696;1697;1698;1699;1700;1701;1724;1725;2018;2019;2020;2021;2022;2023;2024;2025;2026;2027;2158;2159;2160;3142;3175;3176;3309;3310;3311;3458;3459;3596;3597;3598;3875;3876;3877;4025;4100	792;793;1368;1369;1370;1517;1615;1753;2036;2037;2129;2130;2131;2612;2613;2614;2807;2808;2809;2810;2811;2812;2813;2814;2815;2816;2817;2818;2858;2859;2860;3255;3256;3257;3258;3259;3260;3261;3262;3263;3264;3265;3266;3267;3495;3496;3497;5050;5090;5091;5092;5291;5292;5293;5506;5507;5728;5729;5730;5731;5732;5733;5734;6249;6250;6251;6487;6610	792;1369;1517;1615;1753;2036;2130;2613;2814;2858;3266;3495;3497;5050;5090;5292;5506;5732;6250;6487;6610
Q9UBR2	Q9UBR2	5	5	5	Cathepsin Z	CTSZ		1	5	5	5	4	4	3	4	4	3	4	4	3	18.5	18.5	18.5	33.868	303	303	0	35.938	16.2	15.2	9.6	10210	3784.7	2378.3	4047.2	11				347	292;779;1082;1087;1531	True;True;True;True;True	297;796;1119;1124;1587	763;764;1972;1973;2811;2824;2825;2826;3959;3960;3961	1247;1248;3189;3190;4511;4535;4536;4537;6372;6373;6374	1247;3190;4511;4537;6372
Q07507	Q07507	4	4	4	Dermatopontin	DPT		1	4	4	4	3	2	2	3	2	2	3	2	2	21.9	21.9	21.9	24.005	201	201	0	28.019	17.9	9.5	12.4	7725.7	3834.8	2296.1	1594.8	8				257	464;542;1149;1700	True;True;True;True	477;556;1186;1761	1243;1244;1424;1425;2963;2964;4392	2041;2042;2377;2378;4750;4751;7055;7056	2042;2377;4751;7055
P55000	P55000	3	3	3	Secreted Ly-6/uPAR-related protein 1	SLURP1		1	3	3	3	2	2	3	2	2	3	2	2	3	39.8	39.8	39.8	11.186	103	103	0	67.881	33	33	39.8	39179	3836	18221	17122	9				232	264;416;1234	True;True;True	268;427;1275	701;1089;1090;1091;3184;3185;3186	1148;1814;1815;1816;1817;1818;5103;5104;5105	1148;1814;5105
O00584	O00584	5	5	5	Ribonuclease T2	RNASET2		1	5	5	5	3	1	3	3	1	3	3	1	3	23	23	23	29.48	256	256	0	27.78	13.3	4.7	15.6	7198.6	3843	1084.3	2271.4	7				24	285;392;651;1118;1644	True;True;True;True;True	289;403;665;1155;1703	744;745;1039;1678;2894;2895;4257	1210;1211;1733;2780;4634;4635;6852	1210;1733;2780;4634;6852
P35555	P35555	10	10	10	Fibrillin-1	FBN1		1	10	10	10	7	6	6	7	6	6	7	6	6	3.9	3.9	3.9	312.24	2871	2871	0	61.002	2.9	2.5	2.5	13951	3898.1	6293.2	3759.8	19				215	53;185;189;560;565;867;1136;1368;1413;1694	True;True;True;True;True;True;True;True;True;True	53;188;192;574;579;888;1173;1416;1461;1755	163;164;165;515;528;529;530;1467;1468;1469;1477;2213;2214;2930;2931;3518;3519;3614;4383	322;323;324;851;880;881;882;2462;2463;2464;2472;3607;3608;4683;4684;5617;5618;5756;7044	323;851;881;2462;2472;3607;4683;5618;5756;7044
P08138	P08138	3	3	3	Tumor necrosis factor receptor superfamily member 16	NGFR		1	3	3	3	3	1	2	3	1	2	3	1	2	9.4	9.4	9.4	45.183	427	427	0	23.52	9.4	2.8	6.3	6796.2	3930.2	858.38	2007.6	8				130	167;1499;1648	True;True;True	170;1553;1707	464;3867;3868;3869;3870;4264;4265;4266	777;6239;6240;6241;6242;6861;6862;6863	777;6240;6861
P39059	P39059	4	4	4	Collagen alpha-1(XV) chain;Restin;Restin-2;Restin-3;Restin-4	COL15A1		1	4	4	4	3	1	2	3	1	2	3	1	2	3	3	3	141.72	1388	1388	0	26.241	2.2	0.6	1.4	7337.9	4042.7	1696.1	1599.1	7				217	528;970;1418;1543	True;True;True;True	542;996;1466;1600	1400;2443;2444;3626;3627;3628;4004	2347;3911;3912;5774;5775;5776;6459	2347;3911;5774;6459
Q16270	Q16270	7	7	7	Insulin-like growth factor-binding protein 7	IGFBP7		1	7	7	7	6	4	5	6	4	5	6	4	5	33.7	33.7	33.7	29.13	282	282	0	56.194	29.1	19.9	21.3	18580	4087.6	12068	2425.1	15				276	43;344;559;649;776;1382;1383	True;True;True;True;True;True;True	43;352;573;663;793;1430;1431	127;128;909;1464;1465;1466;1672;1673;1674;1675;1968;3544;3545;3546;3547;3548	250;251;1513;2459;2460;2461;2774;2775;2776;2777;3185;5662;5663;5664;5665;5666	251;1513;2459;2775;3185;5663;5665
P10909	P10909	11	11	11	Clusterin;Clusterin beta chain;Clusterin alpha chain	CLU		1	11	11	11	8	7	7	8	7	7	8	7	7	27.2	27.2	27.2	52.494	449	449	0	78.871	23.2	18.9	20.9	16323	4118.1	7276.8	4928.5	25				153	125;386;390;497;701;822;829;870;1266;1421;1619	True;True;True;True;True;True;True;True;True;True;True	127;397;401;510;715;843;850;891;1308;1469;1676	355;1022;1023;1024;1025;1036;1037;1315;1809;1810;2079;2080;2120;2219;2220;2221;3255;3256;3632;3633;4175;4176;4177	599;1714;1715;1716;1717;1730;1731;2228;2985;2986;3357;3358;3359;3435;3613;3614;3615;5214;5215;5216;5780;5781;6699;6700;6701	599;1715;1730;2228;2985;3359;3435;3615;5215;5780;6699
Q03403	Q03403	4	4	4	Trefoil factor 2	TFF2		1	4	4	4	3	3	3	3	3	3	3	3	3	27.9	27.9	27.9	14.284	129	129	0	46.78	27.1	22.5	22.5	21043	4288.2	6573.7	10181	26				252	1042;1145;1146;1343	True;True;True;True	1079;1182;1183;1389	2683;2684;2685;2686;2687;2688;2953;2954;2955;2956;2957;2958;2959;3433	4303;4304;4305;4306;4307;4308;4309;4310;4311;4312;4313;4314;4315;4316;4317;4737;4738;4739;4740;4741;4742;4743;4744;4745;4746;5466	4314;4740;4746;5466
O43653	O43653	2	2	2	Prostate stem cell antigen	PSCA		1	2	2	2	1	1	1	1	1	1	1	1	1	22	22	22	12.912	123	123	0	10.973	8.1	8.1	13.8	10244	4488.4	5334.9	420.41	3				29	151;547	True;True	153;561	410;411;1436	665;666;2389	665;2389
P06865	P06865	7	7	7	Beta-hexosaminidase subunit alpha	HEXA		1	7	7	7	7	2	1	7	2	1	7	2	1	12.7	12.7	12.7	60.702	529	529	0	52.249	12.7	3.6	2.1	6226	4675.1	1184.9	365.99	11				116	83;452;588;643;755;1304;1381	True;True;True;True;True;True;True	83;465;602;657;770;1348;1429	235;236;237;1222;1517;1518;1519;1660;1928;3346;3543	398;399;400;2020;2514;2515;2516;2762;3140;5351;5661	398;2020;2516;2762;3140;5351;5661
P07288	P07288	7	7	7	Prostate-specific antigen	KLK3		1	7	7	7	3	6	5	3	6	5	3	6	5	37.2	37.2	37.2	28.741	261	261	0	54.365	10	32.6	20.7	31727	4875.7	18322	8529	18				120	148;494;498;673;807;967;1344	True;True;True;True;True;True;True	150;507;511;687;827;993;1390	402;1311;1312;1316;1317;1318;1735;2048;2437;2438;2439;3434;3435;3436	654;2219;2220;2221;2222;2223;2224;2229;2230;2231;2874;3299;3905;3906;3907;5467;5468;5469	654;2221;2230;2874;3299;3906;5468
P04216	P04216	3	3	3	Thy-1 membrane glycoprotein	THY1		1	3	3	3	2	3	3	2	3	3	2	3	3	24.2	24.2	24.2	17.935	161	161	0	29.465	14.9	24.2	24.2	19909	5014.7	12008	2885.5	14				96	682;1564;1616	True;True;True	696;1621;1673	1767;1768;4055;4056;4057;4164;4165;4166;4167;4168;4169	2931;2932;6525;6526;6527;6684;6685;6686;6687;6688;6689;6690;6691;6692	2931;6526;6688
Q16769	Q16769	5	5	5	Glutaminyl-peptide cyclotransferase	QPCT		1	5	5	5	4	2	4	4	2	4	4	2	4	15.2	15.2	15.2	40.876	361	361	0	35.896	13	6.9	12.2	13747	5084.8	5476.8	3185.8	25				278	659;1018;1253;1704;1729	True;True;True;True;True	673;1048;1295;1765;1790	1704;1705;2581;3225;3226;3227;3228;3229;3230;4400;4463;4464;4465	2821;2822;4156;5164;5165;5166;5167;5168;5169;5170;5171;5172;5173;5174;5175;5176;5177;5178;5179;5180;7069;7175;7176;7177;7178	2821;4156;5179;7069;7176
Q6EMK4	Q6EMK4	6	6	6	Vasorin	VASN		1	6	6	6	5	5	4	5	5	4	5	5	4	10.5	10.5	10.5	71.712	673	673	0	70.419	8.6	8.6	8	23227	5228.9	11231	6767.1	25				286	433;655;953;1059;1300;1719	True;True;True;True;True;True	444;669;979;1096;1344;1780	1145;1690;1691;1692;1693;2410;2411;2739;2740;2741;2742;2743;3337;3338;3339;3340;3341;3342;4440;4441	1901;2801;2802;2803;2804;3865;3866;4395;4396;4397;4398;4399;5337;5338;5339;5340;5341;5342;5343;5344;5345;5346;5347;7139;7140	1901;2803;3866;4396;5345;7140
P15328	P15328	3	3	3	Folate receptor alpha	FOLR1		1	3	3	3	2	0	3	2	0	3	2	0	3	10.1	10.1	10.1	29.819	257	257	0	18.03	5.8	0	10.1	12136	5334.2	0	6801.5	5				172	328;345;1558	True;True;True	335;353;1615	859;860;910;4035;4036	1410;1411;1514;6501;6502	1411;1514;6501
Q12805	Q12805	13	13	13	EGF-containing fibulin-like extracellular matrix protein 1	EFEMP1		1	13	13	13	7	9	9	7	9	9	7	9	9	36.5	36.5	36.5	54.64	493	493	0	108.34	17.2	26.8	25.4	33549	5377.6	19551	8620.8	28				260	24;207;209;254;397;511;619;749;938;1071;1194;1264;1366	True;True;True;True;True;True;True;True;True;True;True;True;True	24;210;212;257;408;524;633;764;964;1108;1233;1306;1414	73;576;577;578;584;675;676;1044;1045;1356;1357;1358;1599;1600;1916;1917;2387;2388;2389;2768;2769;2770;2771;2772;3068;3253;3504;3505	158;966;967;968;979;1108;1109;1738;1739;2293;2294;2295;2650;2651;3126;3127;3842;3843;3844;4426;4427;4428;4429;4430;4924;5212;5577;5578	158;967;979;1109;1738;2295;2651;3126;3844;4427;4924;5212;5577
Q9GZX9	Q9GZX9	4	4	4	Twisted gastrulation protein homolog 1	TWSG1		1	4	4	4	3	3	3	3	3	3	3	3	3	24.2	24.2	24.2	25.017	223	223	0	29.973	15.2	15.2	17.5	16806	5463.9	9590.1	1751.8	10				335	72;761;1341;1658	True;True;True;True	72;777;1387;1718	211;212;213;1941;1942;1943;3427;3428;3429;4289	373;374;375;3154;3155;3156;5460;5461;5462;6904	373;3154;5462;6904
P13727	P13727	6	6	6	Bone marrow proteoglycan;Eosinophil granule major basic protein	PRG2		1	6	6	6	5	2	3	5	2	3	5	2	3	33.3	33.3	33.3	25.205	222	222	0	39.019	27	11.3	15.3	8461.4	5524.6	1367.3	1569.5	11				163	510;570;600;750;1299;1630	True;True;True;True;True;True	523;584;614;765;1343;1689	1355;1485;1486;1547;1918;3334;3335;3336;4221;4222;4223	2292;2480;2481;2547;3128;5334;5335;5336;6792;6793;6794	2292;2481;2547;3128;5334;6794
Q01459	Q01459	5	5	5	Di-N-acetylchitobiase	CTBS		1	5	5	5	5	1	2	5	1	2	5	1	2	10.9	10.9	10.9	43.759	385	385	0	32.628	10.9	3.1	3.9	6733.6	5593.9	0	1139.7	8				248	109;128;146;446;1693	True;True;True;True;True	109;130;148;458;1754	295;296;361;399;400;1202;4381;4382	488;489;605;651;652;1971;7042;7043	489;605;651;1971;7042
Q8TF30	Q8TF30	1	1	1	WASP homolog-associated protein with actin, membranes and microtubules	WHAMM		1	1	1	1	1	0	1	1	0	1	1	0	1	2.1	2.1	2.1	90.923	809	809	0	6.1016	2.1	0	2.1	25396	5793.6	0	19603	3				306	50	TRUE	50	150;151;152	302;303;304	302
A0A075B6P5;P01615;A0A087WW87;P01614;A0A075B6S6	A0A075B6P5;P01615;A0A087WW87;P01614	3;3;2;2;1	3;3;2;2;1	2;2;1;1;0	Ig kappa chain V-II region FR;Ig kappa chain V-II region Cum	IGKV2D-28;IGKV2-40	;;;	5	3	3	2	1	3	3	1	3	3	0	2	2	29.2	29.2	18.3	12.957	120	120;120;121;121;120	0	28.314	10.8	29.2	29.2	59049	6007.4	27712	25330	13				4	121;512;1108	True;True;True	123;525;1145	347;348;349;1359;1360;1361;1362;2869;2870;2871	589;590;591;592;593;2296;2297;2298;2299;2300;4600;4601;4602	591;2298;4600
P05543;CON__Q9TT36	P05543	5;2	5;2	5;2	Thyroxine-binding globulin	SERPINA7		2	5	5	5	3	1	2	3	1	2	3	1	2	12.5	12.5	12.5	46.324	415	415;411	0	29.837	8	2.7	4.3	7176.3	6032.8	614.26	529.29	6				110	117;531;1040;1141;1377	True;True;True;True;True	118;545;1077;1178;1425	332;1404;2679;2680;2939;3534	553;2351;4299;4300;4693;5637	553;2351;4299;4693;5637
P05109	P05109	5	5	5	Protein S100-A8;Protein S100-A8, N-terminally processed	S100A8		1	5	5	5	3	4	4	3	4	4	3	4	4	47.3	47.3	47.3	10.834	93	93	0	37.885	32.3	39.8	39.8	40445	6145.9	25980	8319.4	22				104	86;539;599;909;1025	True;True;True;True;True	86;553;613;933;1056	241;242;243;244;245;246;1420;1544;1545;1546;2311;2312;2313;2314;2315;2316;2595	404;405;406;407;408;409;410;411;412;413;2373;2544;2545;2546;3741;3742;3743;3744;3745;3746;3747;3748;4175	409;2373;2545;3743;4175
P80188	P80188	7	7	7	Neutrophil gelatinase-associated lipocalin	LCN2		1	7	7	7	4	5	3	4	5	3	4	5	3	38.9	38.9	38.9	22.588	198	198	0	52.859	26.3	34.3	19.7	20977	6348.6	11181	3447.3	18				242	404;405;1035;1354;1390;1576;1682	True;True;True;True;True;True;True	415;416;1071;1400;1438;1633;1742	1057;1058;2666;3460;3461;3561;3562;3563;3564;4086;4087;4088;4348	1756;1757;4278;5508;5509;5510;5679;5680;5681;5682;5683;5684;5685;6568;6569;6570;6571;6981	1756;1757;4278;5510;5684;6568;6981
P00450;CON__ENSEMBL:ENSBTAP00000031900	P00450	18;3	18;3	18;3	Ceruloplasmin	CP		2	18	18	18	6	14	12	6	14	12	6	14	12	21.1	21.1	21.1	122.2	1065	1065;1064	0	146.07	7.1	16.4	14.6	56853	6490.9	34145	16217	35				41	97;253;255;274;469;543;688;785;793;899;1037;1131;1173;1189;1213;1460;1569;1743	True;True;True;True;True;True;True;True;True;True;True;True;True;True;True;True;True;True	97;256;258;278;482;557;702;802;810;923;1074;1168;1211;1228;1254;1512;1626;1804	269;270;271;672;673;674;677;678;724;725;726;727;1255;1256;1426;1427;1428;1429;1430;1781;1981;1992;1993;2281;2674;2915;3022;3058;3140;3141;3736;4071;4072;4497;4498	445;446;447;1105;1106;1107;1110;1111;1186;1187;1188;1189;2097;2098;2379;2380;2381;2382;2383;2948;3198;3209;3210;3685;4294;4656;4854;4897;5048;5049;5967;6549;6550;7230;7231	446;1105;1110;1187;2097;2382;2948;3198;3209;3685;4294;4656;4854;4897;5048;5967;6550;7231
P08637;O75015	P08637;O75015	2;1	2;1	2;1	Low affinity immunoglobulin gamma Fc region receptor III-A;Low affinity immunoglobulin gamma Fc region receptor III-B	FCGR3A;FCGR3B	;	2	2	2	2	1	1	2	1	1	2	1	1	2	7.5	7.5	7.5	29.089	254	254;233	0	20.919	4.3	4.3	7.5	12509	6564.8	3943.9	2000.7	5				137	158;305	True;True	161;311	442;443;444;445;791	731;732;733;734;1284	731;1284
P09603	P09603	4	4	4	Macrophage colony-stimulating factor 1;Processed macrophage colony-stimulating factor 1	CSF1		1	4	4	4	4	1	3	4	1	3	4	1	3	8.5	8.5	8.5	60.179	554	554	0	28.169	8.5	2.2	6.9	10656	6761.2	1863.1	2031.7	8				139	38;286;1061;1393	True;True;True;True	38;290;1098;1441	117;118;746;2748;2749;2750;3572;3573	239;240;1212;4404;4405;4406;5696;5697	240;1212;4404;5696
Q9H299	Q9H299	3	3	3	SH3 domain-binding glutamic acid-rich-like protein 3	SH3BGRL3		1	3	3	3	3	3	3	3	3	3	3	3	3	31.2	31.2	31.2	10.438	93	93	0	68.297	31.2	31.2	31.2	56322	7143.3	30924	18255	13				336	758;759;1645	True;True;True	773;774;775;1704	1932;1933;1934;1935;1936;1937;1938;1939;4258;4259;4260	3144;3145;3146;3147;3148;3149;3150;3151;3152;6853;6854;6855;6856	3145;3151;6854	58	50
Q8TDQ0	Q8TDQ0	3	3	3	Hepatitis A virus cellular receptor 2	HAVCR2		1	3	3	3	3	3	2	3	3	2	3	3	2	11	11	11	33.394	301	301	0	27.977	11	11	8.3	17452	7203.1	8187.8	2061	11				305	325;538;753	True;True;True	332;552;768	852;853;1416;1417;1418;1419;1924;1925;1926	1398;1399;1400;2368;2369;2370;2371;2372;3136;3137;3138	1398;2368;3136
O95998	O95998	4	4	4	Interleukin-18-binding protein	IL18BP		1	4	4	4	3	3	3	3	3	3	3	3	3	22.2	22.2	22.2	21.099	194	194	0	31.199	16	14.9	14.9	16050	7208.2	4731.8	4109.7	13				38	280;623;683;1005	True;True;True;True	284;637;697;1033	734;1613;1614;1615;1769;1770;1771;2547;2548;2549	1196;2679;2680;2681;2682;2933;2934;2935;2936;4099;4100;4101;4102	1196;2682;2936;4101
P31997;P13688;P06731	P31997	3;1;1	3;1;1	3;1;1	Carcinoembryonic antigen-related cell adhesion molecule 8	CEACAM8		3	3	3	3	3	3	2	3	3	2	3	3	2	12.3	12.3	12.3	38.153	349	349;526;702	0	24.1	12.3	12.3	9.7	16713	7267	7100.7	2345.3	9				214	454;722;1428	True;True;True	467;736;1477	1224;1225;1226;1227;1855;1856;1857;3644;3645	2022;2023;2024;2025;3045;3046;3047;5793;5794	2024;3045;5793
Q9BYE9	Q9BYE9	8	8	8	Cadherin-related family member 2	CDHR2		1	8	8	8	8	0	0	8	0	0	8	0	0	7.6	7.6	7.6	141.54	1310	1310	0	61.798	7.6	0	0	7279.7	7279.7	0	0	8				332	160;324;339;367;595;837;1541;1591	True;True;True;True;True;True;True;True	163;331;347;378;609;858;1598;1648	448;851;892;973;1532;2140;4002;4121	737;1397;1467;1617;2531;3467;6457;6635	737;1397;1467;1617;2531;3467;6457;6635
P19320;P49454	P19320	11;1	11;1	11;1	Vascular cell adhesion protein 1	VCAM1		2	11	11	11	6	8	9	6	8	9	6	8	9	15.6	15.6	15.6	81.275	739	739;3210	0	78.151	10.7	10.8	13.1	32760	7417.2	16457	8886	26				186	203;282;398;581;713;860;891;1086;1288;1314;1315	True;True;True;True;True;True;True;True;True;True;True	206;286;409;595;727;881;914;1123;1331;1359;1360	567;568;737;738;739;1046;1506;1833;1834;2205;2261;2262;2263;2264;2821;2822;2823;3307;3308;3369;3370;3371;3372;3373	957;958;1199;1200;1201;1202;1203;1740;2503;3017;3018;3598;3662;3663;3664;3665;4532;4533;4534;5289;5290;5378;5379;5380;5381;5382	958;1200;1740;2503;3018;3598;3665;4532;5289;5378;5382
P07858	P07858	6	6	6	Cathepsin B;Cathepsin B light chain;Cathepsin B heavy chain	CTSB		1	6	6	6	6	5	3	6	5	3	6	5	3	22.1	22.1	22.1	37.821	339	339	0	44.001	22.1	19.8	13.6	14673	7470.8	6314.5	887.55	15				126	428;596;611;686;696;944	True;True;True;True;True;True	439;610;625;700;710;970	1136;1137;1533;1534;1535;1574;1575;1576;1775;1776;1777;1801;1802;2398	1889;1890;2532;2533;2534;2608;2609;2610;2611;2942;2943;2944;2975;2976;3853	1889;2532;2610;2942;2975;3853
P78324;Q5TFQ8;Q9P1W8	P78324;Q5TFQ8	8;7;2	8;7;2	6;5;1	Tyrosine-protein phosphatase non-receptor type substrate 1;Signal-regulatory protein beta-1 isoform 3	SIRPA;SIRPB1	;	3	8	8	6	7	4	5	7	4	5	5	3	4	19.4	19.4	16.1	54.966	504	504;398;387	0	55.412	15.7	9.7	13.1	12432	7749.5	2083.9	2598.3	21				241	67;138;395;982;1255;1387;1578;1620	True;True;True;True;True;True;True;True	67;140;406;1009;1297;1435;1635;1677	201;380;381;1042;2463;2464;3232;3233;3234;3554;3555;4090;4091;4092;4178;4179;4180	362;630;631;1736;3934;3935;5182;5183;5184;5672;5673;6573;6574;6575;6576;6577;6578;6579;6702;6703;6704	362;630;1736;3935;5183;5672;6575;6704
Q5KU26	Q5KU26	5	5	5	Collectin-12	COLEC12		1	5	5	5	4	2	1	4	2	1	4	2	1	6.3	6.3	6.3	81.514	742	742	0	34.179	5.4	2.3	1.3	11834	7812.6	3248.3	772.98	10				282	210;359;434;1325;1668	True;True;True;True;True	213;370;445;1371;1728	585;945;1146;3388;3389;4310;4311	980;1567;1902;5405;5406;5407;5408;5409;6931;6932	980;1567;1902;5406;6931
P07686	P07686	6	6	6	Beta-hexosaminidase subunit beta;Beta-hexosaminidase subunit beta chain B;Beta-hexosaminidase subunit beta chain A	HEXB		1	6	6	6	6	2	2	6	2	2	6	2	2	12.1	12.1	12.1	63.111	556	556	0	41.317	12.1	4	3.8	10887	7813.6	2400.7	672.99	10				124	299;621;836;1107;1518;1548	True;True;True;True;True;True	304;635;857;1144;1573;1605	780;1607;1608;2138;2139;2868;3927;4014;4015;4016	1270;2666;2667;3465;3466;4599;6320;6475;6476;6477	1270;2666;3465;4599;6320;6477
P01619	P01619	4	4	2	Ig kappa chain V-III region B6			1	4	4	2	3	4	4	3	4	4	1	2	2	46.6	46.6	26.7	12.557	116	116	0	108.48	27.6	46.6	46.6	83945	8205.5	33885	41854	21				60	124;134;513;918	True;True;True;True	126;136;526;942	353;354;370;371;372;373;1363;1364;1365;1366;1367;2331;2332;2333	597;598;616;617;618;619;620;621;622;623;2301;2302;2303;2304;2305;2306;3768;3769;3770;3771;3772;3773	598;621;2302;3769
O43451;Q2M2H8	O43451	12;3	12;3	12;3	Maltase-glucoamylase, intestinal;Maltase;Glucoamylase	MGAM		2	12	12	12	10	4	4	10	4	4	10	4	4	7.7	7.7	7.7	209.85	1857	1857;2515	0	114.07	6.6	2.8	2.9	19252	8490.8	7342.7	3418.2	23				28	58;164;284;383;470;574;1123;1333;1649;1698;1723;1731	True;True;True;True;True;True;True;True;True;True;True;True	58;167;288;394;483;588;1160;1379;1708;1759;1784;1792	177;459;460;461;743;1015;1016;1017;1018;1257;1491;1492;1493;2904;2905;3405;4267;4390;4452;4469	337;772;773;774;1209;1705;1706;1707;1708;1709;2099;2100;2486;2487;2488;4644;4645;4646;5435;6864;7053;7153;7189	337;772;1209;1706;2099;2488;4644;5435;6864;7053;7153;7189
Q13510	Q13510	7	7	7	Acid ceramidase;Acid ceramidase subunit alpha;Acid ceramidase subunit beta	ASAH1		1	7	7	7	6	3	3	6	3	3	6	3	3	19.5	19.5	19.5	44.659	395	395	0	42.776	17.5	7.6	7.3	15759	8594.8	4811.1	2353.3	12				266	435;613;947;991;1066;1661;1683	True;True;True;True;True;True;True	446;627;973;1018;1103;1721;1743	1147;1148;1580;1581;2403;2480;2481;2761;4296;4349;4350;4351	1903;1904;2615;2616;3858;3954;3955;4419;6915;6982;6983;6984	1903;2615;3858;3955;4419;6915;6984
O60494	O60494	20	20	20	Cubilin	CUBN		1	20	20	20	16	4	10	16	4	10	16	4	10	6.4	6.4	6.4	398.73	3623	3623	0	134.82	5.4	1.5	3.5	16565	9304	3129.2	4132.2	30				30	236;239;247;476;530;533;577;772;774;783;1227;1232;1239;1305;1362;1372;1530;1538;1575;1639	True;True;True;True;True;True;True;True;True;True;True;True;True;True;True;True;True;True;True;True	239;242;250;489;544;547;591;788;791;800;1268;1273;1280;1349;1410;1420;1586;1595;1632;1698	638;639;645;646;659;1266;1403;1408;1409;1500;1961;1965;1966;1979;3170;3171;3172;3180;3196;3347;3499;3500;3523;3958;3999;4083;4084;4085;4236;4237	1051;1052;1068;1069;1086;2109;2350;2360;2361;2497;3178;3182;3183;3196;5085;5086;5087;5097;5120;5352;5572;5573;5622;6371;6454;6565;6566;6567;6809;6810	1051;1068;1086;2109;2350;2361;2497;3178;3182;3196;5087;5097;5120;5352;5573;5622;6371;6454;6565;6809
Q6GTX8;Q6ISS4	Q6GTX8	3;1	3;1	3;1	Leukocyte-associated immunoglobulin-like receptor 1	LAIR1		2	3	3	3	3	2	3	3	2	3	3	2	3	15.3	15.3	15.3	31.412	287	287;152	0	25.99	15.3	10.8	15.3	28789	9366.1	6528.8	12895	9				287	608;702;1119	True;True;True	622;716;1156	1564;1565;1566;1811;1812;1813;2896;2897;2898	2575;2576;2577;2987;2988;2989;4636;4637;4638	2576;2988;4636
P02792	P02792	4	4	4	Ferritin light chain	FTL		1	4	4	4	4	1	0	4	1	0	4	1	0	26.3	26.3	26.3	20.019	175	175	0	25.832	26.3	8.6	0	11437	9446.1	1991.4	0	7				90	77;810;880;942	True;True;True;True	77;831;902;968	222;2056;2238;2239;2240;2396	384;3309;3633;3634;3635;3636;3851	384;3309;3635;3851
P10643;CON__Q29RQ1	P10643	5;1	5;1	5;1	Complement component C7	C7		2	5	5	5	5	2	5	5	2	5	5	2	5	7	7	7	93.517	843	843;843	0	33.718	7	2.5	7	14539	9778.1	2192.6	2568	14				152	14;300;427;734;1029	True;True;True;True;True	14;305;438;748;1062	48;49;781;782;1132;1133;1134;1135;1880;1881;1882;2605;2606	113;114;1271;1272;1884;1885;1886;1887;1888;3077;3078;3079;4186;4187	114;1272;1884;3077;4186
P19022	P19022	9	9	9	Cadherin-2	CDH2		1	9	9	9	8	2	1	8	2	1	8	2	1	14.6	14.6	14.6	99.808	906	906	0	62.655	12.3	3.3	1	13389	10236	2485.1	668.63	17				184	330;472;488;602;763;966;1022;1138;1725	True;True;True;True;True;True;True;True;True	337;485;501;616;779;992;1053;1175;1786	862;863;1261;1299;1550;1551;1948;2435;2436;2592;2934;4454	1413;1414;1415;1416;2104;2199;2550;2551;2552;2553;3164;3165;3903;3904;4172;4687;7155	1413;2104;2199;2552;3165;3903;4172;4687;7155
Q92820	Q92820	7	7	7	Gamma-glutamyl hydrolase	GGH		1	7	7	7	6	4	5	6	4	5	6	4	5	23.9	23.9	23.9	35.964	318	318	0	60.252	21.4	13.5	17.3	21107	10541	4919.6	5646.8	15				313	482;706;811;851;1057;1716;1751	True;True;True;True;True;True;True	495;720;832;872;1094;1777;1812	1284;1285;1286;1820;2057;2058;2183;2184;2735;2736;2737;4436;4437;4523;4524	2157;2158;2159;3002;3310;3311;3574;3575;4391;4392;4393;7134;7135;7295;7296	2157;3002;3310;3575;4391;7134;7296	55	231
P18827	P18827	1	1	1	Syndecan-1	SDC1		1	1	1	1	1	1	1	1	1	1	1	1	1	5.5	5.5	5.5	32.461	310	310	0	10.989	5.5	5.5	5.5	14976	10592	3064.2	1319.4	6				183	371	TRUE	382	979;980;981;982	1630;1631;1632;1633;1634;1635	1634
O94919	O94919	9	9	9	Endonuclease domain-containing 1 protein	ENDOD1		1	9	9	9	4	6	8	4	6	8	4	6	8	26.2	26.2	26.2	55.016	500	500	0	92.581	11.8	17.6	24.6	42758	11109	22244	9405.9	29				36	94;297;301;473;484;726;928;1133;1681	True;True;True;True;True;True;True;True;True	94;302;306;486;497;740;953;1170;1741	260;261;775;776;777;783;1262;1288;1289;1863;1864;1865;1866;1867;1868;2358;2359;2920;2921;2922;2923;4346;4347	430;431;1264;1265;1266;1273;2105;2161;2162;3053;3054;3055;3056;3057;3058;3059;3060;3061;3062;3063;3064;3806;3807;4663;4664;4665;4666;6979;6980	431;1265;1273;2105;2162;3062;3806;4664;6979
Q6UXB8	Q6UXB8	9	9	9	Peptidase inhibitor 16	PI16		1	9	9	9	6	5	8	6	5	8	6	5	8	22	22	22	49.471	463	463	0	99.51	14.9	13	20.5	68915	11326	33358	24231	38				289	116;718;937;955;1031;1130;1211;1307;1652	True;True;True;True;True;True;True;True;True	116;117;732;962;963;981;1064;1167;1251;1352;1711	328;329;330;331;1843;1844;1845;1846;1847;1848;2379;2380;2381;2382;2383;2384;2385;2386;2414;2608;2609;2914;3130;3131;3132;3133;3356;3357;4274	548;549;550;551;552;3029;3030;3031;3032;3033;3034;3035;3036;3037;3828;3829;3830;3831;3832;3833;3834;3835;3836;3837;3838;3839;3840;3841;3869;4189;4190;4655;5038;5039;5040;5041;5363;5364;6875	550;3034;3836;3869;4190;4655;5041;5364;6875	51;52	36;57
P10451;CON__P31096	P10451	4;1	4;1	4;1	Osteopontin	SPP1		2	4	4	4	4	2	2	4	2	2	4	2	2	20.7	20.7	20.7	35.422	314	314;262	0	34.078	20.7	10.5	11.5	17880	11880	4809.4	1190.1	23				149	63;99;764;1728	True;True;True;True	63;99;780;1789	184;185;186;187;188;189;190;275;276;1949;4460;4461;4462	344;345;346;347;348;349;350;451;452;3166;7162;7163;7164;7165;7166;7167;7168;7169;7170;7171;7172;7173;7174	347;451;3166;7172
Q15828	Q15828	6	6	6	Cystatin-M	CST6		1	6	6	6	5	5	4	5	5	4	5	5	4	62.4	62.4	62.4	16.511	149	149	0	68.521	50.3	53.7	41.6	63917	12084	34022	17811	17				275	9;115;174;272;1605;1703	True;True;True;True;True;True	9;115;177;276;1662;1764	35;36;37;325;326;327;491;720;721;722;4142;4143;4144;4145;4399	93;94;95;545;546;547;825;1182;1183;1184;6660;6661;6662;6663;6664;6665;7068	94;545;825;1184;6665;7068
P11279	P11279	3	3	3	Lysosome-associated membrane glycoprotein 1	LAMP1		1	3	3	3	3	1	1	3	1	1	3	1	1	6.7	6.7	6.7	44.882	417	417	0	24.522	6.7	2.2	2.2	20442	12715	5012.4	2714.6	6				154	41;90;1469	True;True;True	41;90;1521	125;251;3789;3790;3791	248;419;6122;6123;6124;6125	248;419;6122
P05155;CON__P50448	P05155	11;2	11;2	11;2	Plasma protease C1 inhibitor	SERPING1		2	11	11	11	8	7	10	8	7	10	8	7	10	21.8	21.8	21.8	55.154	500	500;468	0	88.671	18.6	17	20.2	46953	12860	15760	18334	36				106	235;504;509;639;669;855;907;1430;1435;1577;1618	True;True;True;True;True;True;True;True;True;True;True	238;517;522;653;683;876;931;1479;1485;1634;1675	635;636;637;1329;1352;1353;1354;1653;1654;1655;1656;1729;2190;2191;2192;2193;2194;2304;2305;2306;3649;3675;3676;3677;4089;4171;4172;4173;4174	1048;1049;1050;2245;2289;2290;2291;2754;2755;2756;2757;2758;2868;3582;3583;3584;3585;3586;3587;3733;3734;3735;5799;5875;5876;5877;5878;5879;5880;5881;6572;6694;6695;6696;6697;6698	1050;2245;2291;2754;2868;3585;3733;5799;5880;6572;6697
P06702	P06702	4	4	4	Protein S100-A9	S100A9		1	4	4	4	3	3	3	3	3	3	3	3	3	44.7	44.7	44.7	13.242	114	114	0	55.292	37.7	33.3	37.7	42935	13193	19088	10654	14				115	796;881;1052;1537	True;True;True;True	813;903;1089;1594	1998;2241;2242;2716;2717;2718;3994;3995;3996;3997;3998	3217;3637;3638;4368;4369;4370;6446;6447;6448;6449;6450;6451;6452;6453	3217;3637;4370;6449
P27487	P27487	13	13	13	Dipeptidyl peptidase 4;Dipeptidyl peptidase 4 membrane form;Dipeptidyl peptidase 4 soluble form	DPP4		1	13	13	13	13	3	1	13	3	1	13	3	1	15.9	15.9	15.9	88.278	766	766	0	86.259	15.9	4.4	1.3	14307	13240	1067.1	0	19				206	45;182;653;709;723;754;766;887;1163;1552;1599;1657;1670	True;True;True;True;True;True;True;True;True;True;True;True;True	45;185;667;723;737;769;782;910;1201;1609;1656;1717;1730	135;510;511;512;1680;1824;1858;1927;1951;2255;2256;3003;4023;4024;4133;4288;4314	262;846;847;848;2782;3006;3007;3048;3139;3168;3656;3657;4794;6485;6486;6648;6649;6903;6935	262;846;2782;3006;3048;3139;3168;3656;4794;6485;6648;6903;6935
P10253	P10253	11	11	11	Lysosomal alpha-glucosidase;76 kDa lysosomal alpha-glucosidase;70 kDa lysosomal alpha-glucosidase	GAA		1	11	11	11	7	8	8	7	8	8	7	8	8	16.1	16.1	16.1	105.32	952	952	0	98.211	11	10.8	11.9	44467	14236	17600	12631	30				148	52;55;233;544;561;853;1051;1110;1168;1614;1660	True;True;True;True;True;True;True;True;True;True;True	52;55;236;558;575;874;1088;1147;1206;1671;1720	158;159;160;161;162;169;629;630;631;632;1431;1432;1433;1470;1471;1472;2187;2714;2715;2875;2876;3011;4160;4161;4162;4294;4295	315;316;317;318;319;320;321;328;1041;1042;1043;1044;1045;2384;2385;2386;2465;2466;2467;3578;4366;4367;4606;4607;4841;6680;6681;6682;6913;6914	319;328;1042;2384;2465;3578;4366;4607;4841;6682;6914
P02749;CON__P17690	P02749	11;2	11;2	11;2	Beta-2-glycoprotein 1	APOH		2	11	11	11	5	9	9	5	9	9	5	9	9	40.6	40.6	40.6	38.298	345	345;345	0	120.86	21.4	28.4	37.7	52844	14846	18099	19899	31				78	133;143;381;486;799;1364;1369;1391;1392;1500;1674	True;True;True;True;True;True;True;True;True;True;True	135;145;392;499;819;1412;1417;1439;1440;1554;1734	368;369;393;394;1007;1008;1291;1292;1293;2017;3502;3520;3565;3566;3567;3568;3569;3570;3571;3871;3872;3873;3874;4323;4324	613;614;615;643;644;1685;1686;2164;2165;2166;3254;5575;5619;5686;5687;5688;5689;5690;5691;5692;5693;5694;5695;6243;6244;6245;6246;6247;6248;6944;6945	615;643;1686;2164;3254;5575;5619;5688;5694;6246;6944
P04217;CON__Q2KJF1	P04217	13;1	13;1	13;1	Alpha-1B-glycoprotein	A1BG		2	13	13	13	7	13	9	7	13	9	7	13	9	36.8	36.8	36.8	54.253	495	495;503	0	146.92	15.2	36.8	25.5	196030	14893	150810	30329	45				97	144;179;187;638;664;715;862;908;1049;1262;1296;1440;1611	True;True;True;True;True;True;True;True;True;True;True;True;True	146;182;190;652;678;729;883;932;1086;1304;1339;1340;1490;1668	395;396;397;505;519;520;521;1651;1652;1715;1716;1717;1718;1719;1720;1838;1839;1840;2207;2307;2308;2309;2310;2710;2711;2712;3247;3248;3249;3324;3325;3684;3685;4154;4155	645;646;647;648;649;841;863;864;865;2752;2753;2844;2845;2846;2847;2848;2849;2850;2851;2852;2853;3022;3023;3024;3025;3026;3600;3601;3736;3737;3738;3739;3740;4362;4363;4364;5204;5205;5206;5316;5317;5891;5892;5893;6674;6675	648;841;864;2753;2848;3024;3600;3736;4363;5205;5316;5893;6675	24	123
P02790	P02790	17	17	17	Hemopexin	HPX		1	17	17	17	10	17	15	10	17	15	10	17	15	46.5	46.5	46.5	51.676	462	462	0	196.64	23.6	46.5	37.2	325360	15012	212170	98179	88				89	200;336;451;463;555;575;892;929;1007;1011;1048;1150;1204;1256;1505;1642;1750	True;True;True;True;True;True;True;True;True;True;True;True;True;True;True;True;True	203;343;344;464;476;569;589;915;954;1035;1039;1085;1187;1243;1298;1559;1560;1701;1811	559;883;884;885;886;1219;1220;1221;1240;1241;1242;1447;1448;1449;1450;1494;1495;1496;2265;2266;2267;2360;2361;2362;2363;2551;2552;2553;2561;2707;2708;2709;2965;2966;2967;3108;3109;3110;3235;3236;3884;3885;3886;3887;4241;4242;4243;4244;4245;4246;4518;4519;4520;4521;4522	944;1455;1456;1457;1458;1459;1460;2017;2018;2019;2038;2039;2040;2401;2402;2403;2404;2405;2406;2407;2489;2490;2491;2492;2493;3666;3667;3668;3808;3809;3810;3811;3812;4104;4105;4106;4119;4353;4354;4355;4356;4357;4358;4359;4360;4361;4752;4753;4754;4979;4980;4981;4982;5185;5186;5187;5188;5189;5190;6259;6260;6261;6262;6263;6814;6815;6816;6817;6818;6819;6820;6821;6822;6823;6824;6825;6826;6827;6828;7286;…	944;1457;2017;2038;2402;2491;3667;3808;4106;4119;4357;4754;4979;5189;6260;6825;7291	21;22	229;409
Q9UNN8	Q9UNN8	4	4	4	Endothelial protein C receptor	PROCR		1	4	4	4	4	3	3	4	3	3	4	3	3	18.9	18.9	18.9	26.671	238	238	0	35.356	18.9	13.4	13.4	65249	16163	30714	18372	23				356	181;360;893;1412	True;True;True;True	184;371;916;917;1460	508;509;946;947;948;949;950;951;2268;2269;2270;2271;2272;3611;3612;3613	844;845;1568;1569;1570;1571;1572;1573;1574;1575;3669;3670;3671;3672;3673;3674;3675;3676;5750;5751;5752;5753;5754;5755	844;1568;3672;5754	59	30
P61769	P61769	3	3	3	Beta-2-microglobulin;Beta-2-microglobulin form pI 5.3	B2M		1	3	3	3	2	2	3	2	2	3	2	2	3	35.3	35.3	35.3	13.714	119	119	0	50.435	16.8	16.8	35.3	212490	17111	103000	92373	32				238	1303;1515;1568	True;True;True	1347;1570;1625	3345;3915;3916;3917;3918;3919;3920;3921;3922;4065;4066;4067;4068;4069;4070	5350;6297;6298;6299;6300;6301;6302;6303;6304;6305;6306;6307;6308;6309;6310;6311;6312;6313;6535;6536;6537;6538;6539;6540;6541;6542;6543;6544;6545;6546;6547;6548	5350;6309;6540
P0DOY3;P0DOY2;P0CF74;A0M8Q6	P0DOY3;P0DOY2;P0CF74	6;6;3;2	2;2;1;1	2;2;1;1	Ig lambda-6 chain C region	IGLC6	;;	4	6	2	2	5	6	6	2	2	2	2	2	2	82.1	27.4	27.4	11.265	106	106;106;106;106	0	28.409	63.2	82.1	82.1	190880	17458	95611	77813	48				145	8;51;136;1355;1468;1685	True;True;False;False;False;False	8;51;138;1401;1520;1745	28;29;30;31;32;33;34;153;154;155;156;157;376;377;3462;3463;3464;3465;3466;3467;3468;3469;3786;3787;3788;4353;4354;4355;4356;4357;4358;4359;4360	54;55;56;57;58;59;60;61;62;63;64;65;66;67;68;69;70;71;72;73;74;75;76;77;78;79;80;81;82;83;84;85;86;87;88;89;90;91;92;305;306;307;308;309;310;311;312;313;314;626;627;5511;5512;5513;5514;5515;5516;5517;5518;5519;5520;5521;5522;6119;6120;6121;6986;6987;6988;6989;6990;6991;6992;6993;6994;6995;6996;6997;6998;6999;7000;7001;7002;7003;7004;7005;7006;7007;7008;7009	66;307;627;5514;6121;6996
P98164	P98164	19	19	19	Low-density lipoprotein receptor-related protein 2	LRP2		1	19	19	19	15	3	8	15	3	8	15	3	8	4.1	4.1	4.1	521.95	4655	4655	0	147.12	3.2	0.7	1.7	23878	17738	2211.7	3927.8	27				246	268;385;465;700;707;717;736;787;791;1064;1183;1371;1450;1472;1473;1478;1526;1609;1647	True;True;True;True;True;True;True;True;True;True;True;True;True;True;True;True;True;True;True	272;396;478;714;721;731;750;804;808;1101;1222;1419;1502;1524;1525;1530;1582;1666;1706	710;711;1021;1245;1808;1821;1822;1842;1886;1887;1983;1990;2757;3048;3522;3709;3796;3797;3798;3807;3808;3950;3951;4150;4151;4152;4263	1165;1166;1713;2043;2984;3003;3004;3028;3083;3084;3200;3207;4415;4886;5621;5929;6131;6132;6133;6147;6148;6363;6364;6670;6671;6672;6860	1165;1713;2043;2984;3003;3028;3084;3200;3207;4415;4886;5621;5929;6131;6133;6147;6363;6670;6860
P00751	P00751	4	4	4	Complement factor B;Complement factor B Ba fragment;Complement factor B Bb fragment	CFB		1	4	4	4	4	2	4	4	2	4	4	2	4	7.5	7.5	7.5	85.532	764	764	0	38.952	7.5	4.6	7.5	51600	18110	19402	14087	14				45	856;930;1115;1334	True;True;True;True	877;955;1152;1380	2195;2196;2197;2198;2199;2200;2364;2365;2366;2367;2886;2887;2888;3406;3407	3588;3589;3590;3591;3592;3593;3813;3814;3815;3816;4623;4624;4625;5436;5437	3588;3813;4623;5436
P26842	P26842	3	3	3	CD27 antigen	CD27		1	3	3	3	3	3	3	3	3	3	3	3	3	11.5	11.5	11.5	29.137	260	260	0	27.463	11.5	11.5	11.5	39942	18300	11549	10093	14				204	645;687;842	True;True;True	659;701;863	1663;1664;1665;1666;1667;1778;1779;1780;2152;2153;2154;2155;2156;2157	2765;2766;2767;2768;2769;2945;2946;2947;3489;3490;3491;3492;3493;3494	2766;2946;3489
P05154	P05154	7	7	7	Plasma serine protease inhibitor	SERPINA5		1	7	7	7	7	4	2	7	4	2	7	4	2	19.2	19.2	19.2	45.674	406	406	0	81.319	19.2	11.6	5.7	26376	18883	5922.3	1570.6	17				105	0;157;355;566;1030;1160;1429	True;True;True;True;True;True;True	0;160;364;580;1063;1198;1478	0;1;439;440;441;930;931;1478;1479;1480;1481;2607;2998;3646;3647;3648	0;1;728;729;730;1544;1545;2473;2474;2475;2476;4188;4789;5795;5796;5797;5798	1;729;1545;2476;4188;4789;5795
P06870	P06870	5	5	5	Kallikrein-1	KLK1		1	5	5	5	4	4	3	4	4	3	4	4	3	23.3	23.3	23.3	28.889	262	262	0	39.534	17.6	19.5	13.7	38486	19987	14020	4479.5	17				117	735;983;1132;1600;1664	True;True;True;True;True	749;1010;1169;1657;1724	1883;1884;1885;2465;2466;2467;2916;2917;2918;2919;4134;4304	3080;3081;3082;3936;3937;3938;3939;3940;3941;4657;4658;4659;4660;4661;4662;6650;6925	3080;3938;4657;6650;6925
P04746	P04746	15	15	2	Pancreatic alpha-amylase	AMY2A		1	15	15	2	12	10	13	12	10	13	2	1	2	38.7	38.7	4.7	57.706	511	511	0	156.37	28.8	25	34.8	76364	20462	36486	19416	45				100	56;95;234;459;576;690;788;894;984;1090;1263;1404;1456;1678;1736	True;True;True;True;True;True;True;True;True;True;True;True;True;True;True	56;95;237;472;590;704;805;918;1011;1127;1305;1452;1508;1738;1797	170;171;172;262;263;264;633;634;1234;1235;1497;1498;1499;1783;1784;1984;1985;2273;2468;2469;2470;2831;2832;3250;3251;3252;3591;3592;3593;3594;3723;3724;3725;3726;3727;4336;4337;4338;4477;4478	329;330;331;432;433;434;435;1046;1047;2032;2033;2494;2495;2496;2950;2951;3201;3202;3677;3942;3943;3944;4542;4543;5207;5208;5209;5210;5211;5722;5723;5724;5725;5726;5949;5950;5951;5952;5953;5954;6962;6963;6964;7197;7198	330;435;1047;2033;2495;2951;3201;3677;3943;4543;5210;5723;5953;6963;7198
Q12907	Q12907	10	10	10	Vesicular integral-membrane protein VIP36	LMAN2		1	10	10	10	6	7	10	6	7	10	6	7	10	41	41	41	40.228	356	356	0	94.269	20.2	24.2	41	116350	20733	45173	50442	38				261	250;276;374;872;950;990;999;1043;1060;1676	True;True;True;True;True;True;True;True;True;True	253;280;385;893;894;976;1017;1026;1080;1097;1736	662;663;664;665;666;729;990;2223;2224;2225;2226;2407;2478;2479;2511;2512;2513;2689;2690;2691;2744;2745;2746;2747;4328;4329;4330;4331;4332;4333	1089;1090;1091;1092;1093;1094;1095;1096;1097;1191;1652;3617;3618;3619;3620;3862;3952;3953;4022;4023;4024;4025;4026;4318;4319;4320;4400;4401;4402;4403;6949;6950;6951;6952;6953;6954;6955;6956	1092;1191;1652;3620;3862;3953;4024;4319;4401;6952	48	277
P07339	P07339	10	10	10	Cathepsin D;Cathepsin D light chain;Cathepsin D heavy chain	CTSD		1	10	10	10	9	3	2	9	3	2	9	3	2	32.5	32.5	32.5	44.552	412	412	0	63.139	28.4	10.9	7	27744	20757	5638	1349	16				121	60;281;368;478;767;904;973;1166;1532;1595	True;True;True;True;True;True;True;True;True;True	60;285;379;491;783;928;999;1204;1588;1652	179;180;735;736;974;1271;1952;2299;2300;2448;3009;3962;4127;4128	339;340;1197;1198;1618;2126;3169;3728;3729;3917;3918;4839;6375;6641;6642;6643	340;1198;1618;2126;3169;3728;3918;4839;6375;6643
O75594	O75594	4	4	4	Peptidoglycan recognition protein 1	PGLYRP1		1	4	4	4	4	4	3	4	4	3	4	4	3	31.6	31.6	31.6	21.731	196	196	0	79.726	31.6	31.6	19.9	47298	20917	14219	12162	20				33	10;70;1582;1748	True;True;True;True	10;70;1639;1809	38;39;40;41;42;204;205;206;207;208;209;4101;4102;4103;4513;4514	96;97;98;99;100;101;102;103;366;367;368;369;370;371;6611;6612;6613;6614;7280;7281	99;368;6614;7281
P01833	P01833	18	18	18	Polymeric immunoglobulin receptor;Secretory component	PIGR		1	18	18	18	13	11	11	13	11	11	13	11	11	28	28	28	83.283	764	764	0	165.42	20.8	21.1	17.3	65481	22221	24705	18555	40				66	18;42;127;183;193;245;569;625;633;721;732;964;965;1038;1175;1475;1550;1646	True;True;True;True;True;True;True;True;True;True;True;True;True;True;True;True;True;True	18;42;129;186;196;248;583;639;647;735;746;990;991;1075;1213;1527;1607;1705	63;64;126;358;359;360;513;537;657;1484;1617;1618;1619;1634;1853;1854;1876;1877;1878;2431;2432;2433;2434;2675;2676;2677;3025;3026;3027;3028;3029;3800;3801;4020;4021;4261;4262	147;148;249;602;603;604;849;890;1084;2479;2684;2685;2686;2711;3042;3043;3044;3072;3073;3074;3075;3899;3900;3901;3902;4295;4296;4297;4857;4858;4859;4860;4861;6135;6136;6482;6483;6857;6858;6859	148;249;603;849;890;1084;2479;2685;2711;3043;3073;3899;3901;4296;4860;6135;6483;6857
B9A064;P0CG04	B9A064;P0CG04	6;5	6;5	2;1	Immunoglobulin lambda-like polypeptide 5;Ig lambda-1 chain C regions	IGLL5;IGLC1	;	2	6	6	2	5	6	6	5	6	6	2	2	2	39.7	39.7	12.6	23.063	214	214;106	0	102.3	30.4	39.7	39.7	392780	24556	263790	104430	75				11	101;136;1355;1468;1621;1685	True;True;True;True;True;True	101;138;1401;1520;1678;1745	280;281;282;283;376;377;3462;3463;3464;3465;3466;3467;3468;3469;3786;3787;3788;4181;4182;4183;4353;4354;4355;4356;4357;4358;4359;4360	457;458;459;460;461;462;463;464;465;466;467;468;469;470;471;472;473;474;475;626;627;5511;5512;5513;5514;5515;5516;5517;5518;5519;5520;5521;5522;6119;6120;6121;6705;6706;6707;6708;6709;6710;6711;6712;6713;6714;6715;6716;6717;6718;6719;6986;6987;6988;6989;6990;6991;6992;6993;6994;6995;6996;6997;6998;6999;7000;7001;7002;7003;7004;7005;7006;7007;7008;7009	471;627;5514;6121;6715;6996
P02671	P02671	4	4	4	Fibrinogen alpha chain;Fibrinopeptide A;Fibrinogen alpha chain	FGA		1	4	4	4	3	3	3	3	3	3	3	3	3	7.7	7.7	7.7	94.972	866	866	0	45.356	5.3	5.3	6.9	47905	25954	15222	6729.5	15				76	217;540;716;1516	True;True;True;True	220;554;730;1571	595;596;597;598;599;1421;1422;1841;3923;3924;3925	990;991;992;993;994;995;996;2374;2375;3027;6314;6315;6316;6317;6318	990;2374;3027;6316
O00187	O00187	5	5	5	Mannan-binding lectin serine protease 2;Mannan-binding lectin serine protease 2 A chain;Mannan-binding lectin serine protease 2 B chain	MASP2		1	5	5	5	5	4	5	5	4	5	5	4	5	8.2	8.2	8.2	75.702	686	686	0	60.946	8.2	6.7	8.2	44804	26350	3579.7	14874	37				19	54;840;1545;1671;1677	True;True;True;True;True	54;861;1602;1731;1737	166;167;168;2143;2144;2145;2146;2147;4007;4008;4009;4010;4011;4315;4316;4317;4334;4335	325;326;327;3470;3471;3472;3473;3474;3475;3476;3477;3478;3479;3480;3481;3482;3483;3484;6462;6463;6464;6465;6466;6467;6468;6469;6470;6471;6472;6936;6937;6938;6957;6958;6959;6960;6961	327;3473;6463;6938;6960
P15586	P15586	9	9	9	N-acetylglucosamine-6-sulfatase	GNS		1	9	9	9	7	4	6	7	4	6	7	4	6	18.3	18.3	18.3	62.081	552	552	0	71.41	14.5	8.3	11.4	46679	26493	10769	9417	24				173	40;751;936;1164;1241;1302;1408;1449;1673	True;True;True;True;True;True;True;True;True	40;766;961;1202;1282;1346;1456;1500;1501;1733	122;123;124;1919;1920;1921;1922;2378;3004;3198;3199;3200;3344;3601;3602;3707;3708;4320;4321;4322	244;245;246;247;3129;3130;3131;3132;3133;3134;3827;4795;5122;5123;5124;5349;5737;5738;5739;5927;5928;6941;6942;6943	245;3133;3827;4795;5122;5349;5737;5928;6943	39	394
P0DJD9;P0DJD8;P0DJD7	P0DJD9;P0DJD8;P0DJD7	2;2;2	2;2;2	2;2;2	Pepsin A-5;Pepsin A-3;Pepsin A-4	PGA5;PGA3;PGA4	;;	3	2	2	2	2	2	2	2	2	2	2	2	2	4.9	4.9	4.9	41.993	388	388;388;388	0	14.654	4.9	4.9	4.9	88793	27013	30809	30971	7				144	100;1188	True;True	100;1227	277;278;279;3055;3056;3057	453;454;455;456;4894;4895;4896	456;4896
P15144	P15144	25	25	25	Aminopeptidase N	ANPEP		1	25	25	25	19	6	15	19	6	15	19	6	15	26.6	26.6	26.6	109.54	967	967	0	221.66	20.1	6.7	15.8	44733	27833	8542.6	8357.4	50				168	75;112;251;271;273;275;340;407;414;461;756;805;826;1024;1169;1185;1187;1192;1248;1249;1277;1572;1610;1626;1720	True;True;True;True;True;True;True;True;True;True;True;True;True;True;True;True;True;True;True;True;True;True;True;True;True	75;112;254;275;277;279;348;418;425;474;771;825;847;1055;1207;1224;1226;1231;1290;1291;1320;1629;1667;1684;1781	219;220;311;312;313;667;668;669;670;717;718;719;723;728;893;894;1060;1061;1079;1080;1081;1237;1929;1930;2044;2112;2113;2594;3012;3013;3014;3050;3054;3066;3219;3220;3221;3284;3285;3286;4078;4079;4153;4213;4442;4443	381;382;523;524;525;1098;1099;1100;1101;1102;1103;1178;1179;1180;1181;1185;1190;1468;1469;1759;1760;1799;1800;1801;2035;3141;3142;3295;3423;3424;4174;4842;4843;4844;4888;4893;4922;5158;5159;5160;5263;5264;5265;5266;6558;6559;6673;6784;7141;7142	381;523;1098;1179;1185;1190;1469;1760;1800;2035;3141;3295;3423;4174;4842;4888;4893;4922;5159;5160;5265;6558;6673;6784;7142
P02765;CON__P12763	P02765	11;3	11;3	11;3	Alpha-2-HS-glycoprotein;Alpha-2-HS-glycoprotein chain A;Alpha-2-HS-glycoprotein chain B	AHSG		2	11	11	11	4	9	11	4	9	11	4	9	11	48.2	48.2	48.2	39.324	367	367;359	0	170.63	15	40.1	48.2	290740	29284	186370	75085	61				84	113;176;177;190;380;525;676;677;1167;1477;1640	True;True;True;True;True;True;True;True;True;True;True	113;179;180;193;391;539;690;691;1205;1529;1699	314;315;316;317;499;500;501;531;532;1002;1003;1004;1005;1006;1393;1394;1395;1746;1747;1748;1749;1750;1751;1752;1753;1754;1755;3010;3805;3806;4238;4239	526;527;528;529;530;835;836;837;883;884;1671;1672;1673;1674;1675;1676;1677;1678;1679;1680;1681;1682;1683;1684;2338;2339;2340;2341;2895;2896;2897;2898;2899;2900;2901;2902;2903;2904;2905;2906;2907;2908;2909;2910;2911;2912;2913;2914;2915;2916;2917;2918;4840;6140;6141;6142;6143;6144;6145;6146;6811;6812	529;835;837;883;1674;2340;2895;2917;4840;6140;6811
Q08380	Q08380	14	14	14	Galectin-3-binding protein	LGALS3BP		1	14	14	14	13	6	9	13	6	9	13	6	9	29.7	29.7	29.7	65.33	585	585	0	125.34	26.8	17.3	21.9	50092	30923	10580	8589.8	39				259	4;122;149;399;616;699;834;838;1199;1238;1318;1335;1426;1738	True;True;True;True;True;True;True;True;True;True;True;True;True;True	4;124;151;410;630;713;855;859;1238;1279;1363;1381;1475;1799	10;11;12;350;351;403;404;1047;1048;1049;1050;1591;1592;1593;1807;2133;2134;2135;2141;3095;3096;3097;3098;3099;3195;3376;3408;3409;3642;4487;4488	19;20;21;594;595;655;656;1741;1742;1743;1744;1745;1746;1747;1748;1749;2642;2643;2644;2983;3457;3458;3459;3460;3461;3462;3468;4966;4967;4968;4969;4970;5119;5385;5438;5439;5791;7217;7218	19;595;655;1741;2642;2983;3458;3468;4967;5119;5385;5438;5791;7217
Q14508	Q14508	4	4	4	WAP four-disulfide core domain protein 2	WFDC2		1	4	4	4	4	4	3	4	4	3	4	4	3	45.2	45.2	45.2	12.993	124	124	0	71.681	45.2	45.2	38.7	83737	33293	36898	13545	34				268	171;291;373;1592	True;True;True;True	174;295;296;384;1649	474;475;476;477;756;757;758;759;760;761;762;985;986;987;988;989;4122;4123	796;797;798;799;800;801;1234;1235;1236;1237;1238;1239;1240;1241;1242;1243;1244;1245;1246;1639;1640;1641;1642;1643;1644;1645;1646;1647;1648;1649;1650;1651;6636;6637	796;1242;1642;6636	49	107
P08571	P08571	13	13	13	Monocyte differentiation antigen CD14;Monocyte differentiation antigen CD14, urinary form;Monocyte differentiation antigen CD14, membrane-bound form	CD14		1	13	13	13	10	9	11	10	9	11	10	9	11	38.9	38.9	38.9	40.076	375	375	0	128.38	34.9	28.3	32.8	78762	33551	21438	23773	37				136	39;141;403;503;590;773;988;1203;1217;1350;1503;1549;1560	True;True;True;True;True;True;True;True;True;True;True;True;True	39;143;414;516;604;789;790;1015;1242;1258;1396;1557;1606;1617	119;120;121;388;389;390;1055;1056;1325;1326;1327;1328;1522;1523;1524;1962;1963;1964;2476;3105;3106;3107;3149;3150;3151;3451;3881;4017;4018;4019;4039;4040;4041	241;242;243;638;639;640;1754;1755;2238;2239;2240;2241;2242;2243;2244;2519;2520;2521;3179;3180;3181;3950;4976;4977;4978;5058;5059;5060;5494;6255;6478;6479;6480;6481;6505;6506;6507	243;639;1754;2238;2520;3179;3950;4977;5060;5494;6255;6478;6506	36	132
P01011	P01011	11	11	11	Alpha-1-antichymotrypsin;Alpha-1-antichymotrypsin His-Pro-less	SERPINA3		1	11	11	11	10	9	7	10	9	7	10	9	7	28.8	28.8	28.8	47.65	423	423	0	85.144	28.6	22.7	21.5	125220	35465	68884	20868	44				49	23;153;228;384;425;898;1008;1021;1056;1205;1655	True;True;True;True;True;True;True;True;True;True;True	23;155;231;395;436;922;1036;1052;1093;1244;1714;1715	70;71;72;416;417;418;419;420;623;624;1019;1020;1128;1129;1130;2279;2280;2554;2555;2556;2557;2591;2730;2731;2732;2733;2734;3111;4284;4285;4286	154;155;156;157;671;672;673;674;675;676;677;678;679;1035;1036;1710;1711;1712;1878;1879;1880;1881;1882;3683;3684;4107;4108;4109;4110;4111;4112;4113;4171;4385;4386;4387;4388;4389;4390;4983;6898;6899;6900;6901	154;676;1036;1711;1879;3684;4111;4171;4387;4983;6898	9	219
P08174	P08174	12	12	12	Complement decay-accelerating factor	CD55		1	12	12	12	11	7	8	11	7	8	11	7	8	33.6	33.6	33.6	41.4	381	381	0	104.48	26	17.8	26.5	69181	36171	21625	11385	35				131	178;314;389;568;746;943;981;1178;1231;1233;1454;1675	True;True;True;True;True;True;True;True;True;True;True;True	181;320;400;582;761;969;1008;1216;1272;1274;1506;1735	502;503;504;823;1032;1033;1034;1035;1483;1911;2397;2461;2462;3032;3033;3034;3177;3178;3179;3181;3182;3183;3718;3719;4325;4326;4327	838;839;840;1344;1726;1727;1728;1729;2478;3118;3852;3932;3933;4864;4865;4866;5093;5094;5095;5096;5098;5099;5100;5101;5102;5939;5940;5941;5942;5943;5944;5945;6946;6947;6948	839;1344;1728;2478;3118;3852;3932;4866;5093;5099;5942;6946
P02750	P02750	10	10	10	Leucine-rich alpha-2-glycoprotein	LRG1		1	10	10	10	9	7	9	9	7	9	9	7	9	38.3	38.3	38.3	38.177	347	347	0	88.401	36	21	36	90556	39659	24911	25986	37				79	78;165;240;269;413;605;614;1041;1415;1489	True;True;True;True;True;True;True;True;True;True	78;168;243;273;424;619;628;1078;1463;1543	223;224;225;226;227;228;462;647;648;712;713;714;715;1077;1078;1556;1557;1558;1582;1583;1584;2681;2682;3617;3618;3619;3620;3844;3845;3846	385;386;387;388;389;390;391;775;1070;1071;1167;1168;1169;1170;1171;1172;1173;1174;1175;1797;1798;2562;2563;2564;2617;2618;2619;4301;4302;5761;5762;5763;5764;5765;6208;6209;6210	385;775;1071;1168;1798;2562;2617;4301;5762;6209
Q96FE7	Q96FE7	2	2	2	Phosphoinositide-3-kinase-interacting protein 1	PIK3IP1		1	2	2	2	2	2	2	2	2	2	2	2	2	9.9	9.9	9.9	28.248	263	263	0	29.539	9.9	9.9	9.9	82339	42197	23792	16350	35				323	354;609	True;True	363;623	927;928;929;1567;1568;1569;1570;1571;1572	1538;1539;1540;1541;1542;1543;2578;2579;2580;2581;2582;2583;2584;2585;2586;2587;2588;2589;2590;2591;2592;2593;2594;2595;2596;2597;2598;2599;2600;2601;2602;2603;2604;2605;2606	1540;2582
P55290	P55290	7	7	7	Cadherin-13	CDH13		1	7	7	7	7	6	6	7	6	6	7	6	6	11.2	11.2	11.2	78.286	713	713	0	67.471	11.2	9.7	10.2	102220	47616	30340	24259	28				234	260;740;1280;1417;1442;1570;1697	True;True;True;True;True;True;True	264;754;1323;1465;1492;1493;1627;1758	692;693;1893;1894;1895;3290;3291;3292;3293;3624;3625;3687;3688;3689;3690;3691;4073;4074;4075;4076;4387;4388;4389	1133;1134;3090;3091;3092;5270;5271;5272;5273;5274;5772;5773;5895;5896;5897;5898;5899;5900;6551;6552;6553;6554;6555;6556;7048;7049;7050;7051;7052	1133;3090;5274;5773;5898;6554;7050	47	106
P13473	P13473	3	3	3	Lysosome-associated membrane glycoprotein 2	LAMP2		1	3	3	3	3	2	2	3	2	2	3	2	2	7.1	7.1	7.1	44.96	410	410	0	36.43	7.1	4.9	5.1	69406	47726	19746	1934	10				161	191;579;747	True;True;True	194;593;762	533;534;1502;1503;1504;1912;1913	885;886;2499;2500;2501;3119;3120;3121;3122;3123	886;2499;3120
P07998	P07998	6	6	6	Ribonuclease pancreatic	RNASE1		1	6	6	6	6	6	5	6	6	5	6	6	5	55.1	55.1	55.1	17.644	156	156	0	147.95	55.1	55.1	55.1	196300	54511	89398	52389	59				129	186;654;1126;1156;1306;1730	True;True;True;True;True;True	189;668;1163;1193;1194;1350;1351;1791	516;517;518;1681;1682;1683;1684;1685;1686;1687;1688;1689;2908;2909;2977;2978;2979;2980;2981;2982;2983;2984;2985;3348;3349;3350;3351;3352;3353;3354;3355;4466;4467;4468	852;853;854;855;856;857;858;859;860;861;862;2783;2784;2785;2786;2787;2788;2789;2790;2791;2792;2793;2794;2795;2796;2797;2798;2799;2800;4649;4650;4765;4766;4767;4768;4769;4770;4771;4772;4773;5353;5354;5355;5356;5357;5358;5359;5360;5361;5362;7179;7180;7181;7182;7183;7184;7185;7186;7187;7188	855;2791;4649;4772;5358;7187	31;32;33;34	41;57;58;107
P00734;CON__P00735	P00734	13;1	13;1	13;1	Prothrombin;Activation peptide fragment 1;Activation peptide fragment 2;Thrombin light chain;Thrombin heavy chain	F2		2	13	13	13	9	12	10	9	12	10	9	12	10	28	28	28	70.036	622	622;625	0	247.68	18.5	26.4	24.9	195370	58071	98787	38512	61				42	262;396;663;813;831;841;1073;1075;1137;1212;1247;1259;1740	True;True;True;True;True;True;True;True;True;True;True;True;True	266;407;677;834;852;862;1110;1112;1174;1252;1253;1289;1301;1801	697;698;1043;1713;1714;2061;2123;2124;2125;2126;2127;2128;2129;2130;2148;2149;2150;2151;2774;2775;2776;2778;2779;2780;2781;2932;2933;3134;3135;3136;3137;3138;3139;3216;3217;3218;3242;3243;3244;4490;4491;4492	1144;1145;1737;2842;2843;3314;3438;3439;3440;3441;3442;3443;3444;3445;3446;3447;3448;3449;3450;3451;3452;3453;3454;3485;3486;3487;3488;4432;4433;4434;4435;4437;4438;4439;4440;4441;4442;4685;4686;5042;5043;5044;5045;5046;5047;5154;5155;5156;5157;5196;5197;5198;5199;5200;5201;7220;7221;7222;7223;7224;7225	1145;1737;2842;3314;3445;3486;4432;4438;4686;5045;5157;5196;7225	6	195
P05451	P05451	8	8	6	Lithostathine-1-alpha	REG1A		1	8	8	6	8	5	8	8	5	8	6	4	6	54.8	54.8	41	18.731	166	166	0	80.595	54.8	38	54.8	156930	64717	32984	59228	41				108	326;327;431;762;1349;1351;1663;1666	True;True;True;True;True;True;True;True	333;334;442;778;1395;1397;1723;1726	854;855;856;857;858;1140;1141;1944;1945;1946;1947;3447;3448;3449;3450;3452;3453;3454;3455;4299;4300;4301;4302;4303;4306;4307;4308	1401;1402;1403;1404;1405;1406;1407;1408;1409;1893;1894;1895;3157;3158;3159;3160;3161;3162;3163;5489;5490;5491;5492;5493;5495;5496;5497;5498;5499;5500;5501;6918;6919;6920;6921;6922;6923;6924;6927;6928;6929	1401;1407;1894;3158;5492;5495;6921;6928
Q9Y5Y7	Q9Y5Y7	5	5	5	Lymphatic vessel endothelial hyaluronic acid receptor 1	LYVE1		1	5	5	5	4	4	3	4	4	3	4	4	3	14.9	14.9	14.9	35.213	322	322	0	47.128	12.1	11.5	8.7	127790	67070	45713	15004	18				358	27;102;294;738;911	True;True;True;True;True	27;102;299;752;935	80;81;82;83;284;767;768;769;1890;1891;2318;2319	170;171;172;173;174;175;176;177;476;1251;1252;1253;1254;3087;3088;3750;3751;3752	175;476;1254;3088;3751
P16070	P16070	5	5	5	CD44 antigen	CD44		1	5	5	5	5	4	4	5	4	4	5	4	4	8.5	8.5	8.5	81.537	742	742	0	48.658	8.5	5.3	5.3	191690	69066	90458	32163	27				176	93;471;1374;1436;1707	True;True;True;True;True	93;484;1422;1486;1768	256;257;258;259;1258;1259;1260;3528;3529;3530;3678;4405;4406;4407;4408;4409;4410;4411	424;425;426;427;428;429;2101;2102;2103;5630;5631;5632;5633;5882;7074;7075;7076;7077;7078;7079;7080;7081;7082;7083;7084;7085;7086	428;2101;5630;5882;7082
P02753	P02753	9	9	9	Retinol-binding protein 4;Plasma retinol-binding protein(1-182);Plasma retinol-binding protein(1-181);Plasma retinol-binding protein(1-179);Plasma retinol-binding protein(1-176)	RBP4		1	9	9	9	8	9	7	8	9	7	8	9	7	57.2	57.2	57.2	23.01	201	201	0	160.39	51.7	57.2	40.3	370660	73453	213910	83293	51				81	283;517;598;900;926;927;1139;1172;1749	True;True;True;True;True;True;True;True;True	287;530;531;612;924;950;951;952;1176;1210;1810	740;741;742;1374;1375;1376;1377;1378;1540;1541;1542;1543;2282;2283;2284;2285;2286;2287;2350;2351;2352;2353;2354;2355;2356;2357;2935;2936;2937;3017;3018;3019;3020;3021;4515;4516;4517	1204;1205;1206;1207;1208;2314;2315;2316;2317;2318;2319;2320;2539;2540;2541;2542;2543;3686;3687;3688;3689;3690;3691;3692;3794;3795;3796;3797;3798;3799;3800;3801;3802;3803;3804;3805;4688;4689;4690;4691;4847;4848;4849;4850;4851;4852;4853;7282;7283;7284;7285	1205;2315;2540;3687;3798;3804;4690;4848;7285	10;11	45;91
Q14624	Q14624	10	10	10	Inter-alpha-trypsin inhibitor heavy chain H4;70 kDa inter-alpha-trypsin inhibitor heavy chain H4;35 kDa inter-alpha-trypsin inhibitor heavy chain H4	ITIH4		1	10	10	10	8	6	8	8	6	8	8	6	8	15.3	15.3	15.3	103.36	930	930	0	101.02	14.1	8.7	13.1	219580	81660	79557	58361	41				270	47;444;522;890;1076;1151;1200;1401;1402;1667	True;True;True;True;True;True;True;True;True;True	47;455;456;536;913;1113;1188;1239;1449;1450;1727	142;143;144;1169;1170;1171;1172;1387;1388;2260;2782;2783;2784;2785;2786;2787;2968;2969;2970;3100;3101;3586;3587;3588;3589;4309	290;291;292;1929;1930;1931;1932;2331;2332;3661;4443;4444;4445;4446;4447;4448;4449;4450;4451;4452;4453;4454;4455;4456;4457;4458;4459;4755;4756;4757;4758;4971;4972;5714;5715;5716;5717;5718;5719;5720;6930	292;1932;2331;3661;4457;4755;4972;5714;5720;6930	50	822
P10153	P10153	3	3	3	Non-secretory ribonuclease	RNASE2		1	3	3	3	3	3	3	3	3	3	3	3	3	19.9	19.9	19.9	18.354	161	161	0	98.532	19.9	19.9	19.9	234620	91569	102750	40306	60				147	287;1190;1689	True;True;True	291;1229;1749;1750	747;748;749;750;751;752;3059;3060;3061;3062;3063;3064;4365;4366;4367;4368;4369;4370;4371;4372;4373;4374;4375	1213;1214;1215;1216;1217;1218;1219;1220;1221;1222;1223;1224;1225;1226;1227;1228;1229;1230;4898;4899;4900;4901;4902;4903;4904;4905;4906;4907;4908;4909;4910;4911;4912;4913;4914;4915;4916;4917;4918;4919;4920;7016;7017;7018;7019;7020;7021;7022;7023;7024;7025;7026;7027;7028;7029;7030;7031;7032;7033;7034	1214;4918;7032	37	132
P98160	P98160	21	21	21	Basement membrane-specific heparan sulfate proteoglycan core protein;Endorepellin;LG3 peptide	HSPG2		1	21	21	21	16	14	17	16	14	17	16	14	17	5.9	5.9	5.9	468.83	4391	4391	0	323.31	4.8	3.9	4.5	403180	96597	190320	116270	110				245	76;110;129;458;521;620;626;745;858;1002;1063;1103;1195;1273;1297;1308;1363;1458;1542;1617;1734	True;True;True;True;True;True;True;True;True;True;True;True;True;True;True;True;True;True;True;True;True	76;110;131;471;535;634;640;760;879;1030;1100;1140;1234;1316;1341;1353;1411;1510;1599;1674;1795	221;297;298;299;362;1233;1383;1384;1385;1386;1601;1602;1603;1604;1605;1606;1620;1621;1622;1623;1624;1625;1909;1910;2202;2203;2528;2529;2530;2531;2532;2533;2534;2754;2755;2756;2860;2861;2862;2863;3069;3070;3071;3278;3326;3327;3328;3329;3330;3331;3358;3359;3360;3501;3732;3733;3734;4003;4170;4473;4474;4475	383;490;491;492;493;606;2031;2325;2326;2327;2328;2329;2330;2652;2653;2654;2655;2656;2657;2658;2659;2660;2661;2662;2663;2664;2665;2687;2688;2689;2690;2691;2692;2693;2694;2695;2696;2697;2698;2699;2700;2701;2702;3116;3117;3595;3596;4066;4067;4068;4069;4070;4071;4072;4073;4074;4075;4076;4412;4413;4414;4582;4583;4584;4585;4586;4587;4588;4589;4590;4591;4592;4593;4594;4925;4926;4927;5257;5318;5319;5320;…	383;490;606;2031;2325;2652;2693;3116;3595;4071;4414;4588;4926;5257;5328;5369;5574;5964;6458;6693;7195
P01834	P01834	6	6	6	Ig kappa chain C region	IGKC		1	6	6	6	5	6	6	5	6	6	5	6	6	80.4	80.4	80.4	11.765	107	107	0	198.61	79.4	80.4	80.4	1280700	118760	610660	551260	140				67	313;1216;1268;1466;1508;1643	True;True;True;True;True;True	319;1257;1310;1518;1563;1702	810;811;812;813;814;815;816;817;818;819;820;821;822;3145;3146;3147;3148;3259;3260;3261;3262;3263;3264;3265;3777;3778;3779;3780;3781;3782;3891;3892;3893;3894;3895;3896;4247;4248;4249;4250;4251;4252;4253;4254;4255;4256	1308;1309;1310;1311;1312;1313;1314;1315;1316;1317;1318;1319;1320;1321;1322;1323;1324;1325;1326;1327;1328;1329;1330;1331;1332;1333;1334;1335;1336;1337;1338;1339;1340;1341;1342;1343;5053;5054;5055;5056;5057;5221;5222;5223;5224;5225;5226;5227;5228;5229;5230;5231;5232;6062;6063;6064;6065;6066;6067;6068;6069;6070;6071;6072;6073;6074;6075;6076;6077;6078;6079;6080;6081;6082;6083;6084;6085;6086;6087;6088…	1315;5057;5227;6111;6275;6848
P19652	P19652	9	6	6	Alpha-1-acid glycoprotein 2	ORM2		1	9	6	6	8	9	7	5	6	4	5	6	4	43.8	31.3	31.3	23.602	201	201	0	141.08	43.8	43.8	36.3	526310	131010	323140	72170	45				188	261;382;422;1091;1242;1378;1422;1423;1659	False;True;True;True;True;False;True;True;False	265;393;433;1128;1283;1284;1426;1470;1471;1472;1719	694;695;696;1009;1010;1011;1012;1013;1014;1109;1110;1111;1112;1113;1114;1115;1116;2833;2834;2835;3201;3202;3203;3204;3205;3206;3535;3536;3537;3538;3539;3634;3635;3636;3637;3638;3639;4290;4291;4292;4293	1135;1136;1137;1138;1139;1140;1141;1142;1143;1687;1688;1689;1690;1691;1692;1693;1694;1695;1696;1697;1698;1699;1700;1701;1702;1703;1704;1851;1852;1853;1854;1855;1856;1857;1858;4544;4545;4546;5125;5126;5127;5128;5129;5130;5131;5132;5133;5134;5638;5639;5640;5641;5642;5643;5644;5645;5646;5647;5648;5649;5650;5651;5652;5653;5654;5655;5656;5657;5782;5783;5784;5785;5786;5787;5788;6905;6906;6907;6908;6909…	1141;1697;1857;4546;5131;5648;5784;5788;6906	40;41	129;174
P05090	P05090	7	7	7	Apolipoprotein D	APOD		1	7	7	7	6	7	7	6	7	7	6	7	7	34.9	34.9	34.9	21.275	189	189	0	95.153	30.2	34.9	34.9	356770	132570	74507	149690	125				103	194;748;809;1034;1054;1077;1556	True;True;True;True;True;True;True	197;763;829;830;1069;1070;1091;1114;1613	538;539;540;541;542;543;544;545;1914;1915;2051;2052;2053;2054;2055;2656;2657;2658;2659;2660;2661;2662;2663;2664;2665;2720;2721;2722;2723;2724;2725;2726;2727;2728;2788;2789;2790;2791;2792;2793;2794;2795;2796;2797;2798;2799;2800;2801;2802;2803;4031;4032;4033	891;892;893;894;895;896;897;898;899;900;901;902;903;904;905;906;907;908;909;910;911;912;913;914;915;916;917;918;919;920;921;922;923;924;925;926;927;928;929;3124;3125;3303;3304;3305;3306;3307;3308;4261;4262;4263;4264;4265;4266;4267;4268;4269;4270;4271;4272;4273;4274;4275;4276;4277;4372;4373;4374;4375;4376;4377;4378;4379;4380;4381;4382;4383;4460;4461;4462;4463;4464;4465;4466;4467;4468;4469;4470;447…	923;3125;3304;4261;4373;4487;6494	25	177
P17900	P17900	7	7	7	Ganglioside GM2 activator;Ganglioside GM2 activator isoform short	GM2A		1	7	7	7	6	5	6	6	5	6	6	5	6	45.1	45.1	45.1	20.838	193	193	0	80.685	33.2	31.1	34.7	368520	137960	109680	120880	35				181	377;449;712;812;1246;1483;1507	True;True;True;True;True;True;True	388;462;726;833;1288;1535;1562	996;997;998;1213;1214;1215;1828;1829;1830;1831;1832;2059;2060;3215;3822;3823;3824;3825;3826;3827;3889;3890	1662;1663;1664;1665;2010;2011;2012;2013;3011;3012;3013;3014;3015;3016;3312;3313;5153;6174;6175;6176;6177;6178;6179;6180;6181;6182;6183;6184;6185;6186;6187;6188;6265;6266;6267	1665;2012;3015;3313;5153;6185;6266
P12830;P22223	P12830	14;1	14;1	14;1	Cadherin-1;E-Cad/CTF1;E-Cad/CTF2;E-Cad/CTF3	CDH1		2	14	14	14	13	10	11	13	10	11	13	10	11	18.3	18.3	18.3	97.455	882	882;829	0	196.11	17.7	13.7	13.7	288790	160840	75561	52398	105				159	29;295;316;331;332;582;615;1016;1065;1083;1409;1527;1603;1604	True;True;True;True;True;True;True;True;True;True;True;True;True;True	29;300;322;338;339;596;629;1045;1046;1102;1120;1457;1583;1660;1661	94;770;825;826;827;828;829;830;864;865;866;867;868;869;870;871;872;873;1507;1508;1585;1586;1587;1588;1589;1590;2573;2574;2575;2576;2577;2578;2758;2759;2760;2812;2813;2814;2815;2816;2817;3603;3604;3605;3952;3953;3954;4137;4138;4139;4140;4141	199;1255;1346;1347;1348;1349;1350;1351;1352;1353;1354;1355;1356;1357;1358;1359;1360;1361;1417;1418;1419;1420;1421;1422;1423;1424;1425;1426;1427;1428;1429;1430;1431;1432;1433;1434;1435;1436;1437;2504;2505;2620;2621;2622;2623;2624;2625;2626;2627;2628;2629;2630;2631;2632;2633;2634;2635;2636;2637;2638;2639;2640;2641;4147;4148;4149;4150;4151;4152;4153;4416;4417;4418;4512;4513;4514;4515;4516;4517;4518;…	199;1255;1349;1423;1437;2504;2628;4151;4416;4525;5742;6365;6655;6658	38	656
P13987	P13987	4	4	4	CD59 glycoprotein	CD59		1	4	4	4	4	4	4	4	4	4	4	4	4	25	25	25	14.177	128	128	0	64.038	25	25	25	516130	180850	177010	158270	62				164	49;409;481;962	True;True;True;True	49;420;494;988	147;148;149;1063;1064;1065;1066;1067;1068;1277;1278;1279;1280;1281;1282;1283;2425;2426;2427;2428;2429	295;296;297;298;299;300;301;1762;1763;1764;1765;1766;1767;1768;1769;1770;1771;1772;1773;1774;1775;1776;1777;1778;2132;2133;2134;2135;2136;2137;2138;2139;2140;2141;2142;2143;2144;2145;2146;2147;2148;2149;2150;2151;2152;2153;2154;2155;2156;3885;3886;3887;3888;3889;3890;3891;3892;3893;3894;3895;3896;3897	300;1774;2136;3892
P01042	P01042	21	21	21	Kininogen-1;Kininogen-1 heavy chain;T-kinin;Bradykinin;Lysyl-bradykinin;Kininogen-1 light chain;Low molecular weight growth-promoting factor	KNG1		1	21	21	21	19	20	18	19	20	18	19	20	18	27.5	27.5	27.5	71.957	644	644	0	258.11	26.9	27.5	26.6	568130	198630	221770	147730	131				54	11;237;259;369;410;437;438;693;694;698;806;827;830;884;1186;1471;1479;1480;1590;1701;1727	True;True;True;True;True;True;True;True;True;True;True;True;True;True;True;True;True;True;True;True;True	11;240;263;380;421;448;449;707;708;712;826;848;851;907;1225;1523;1531;1532;1647;1762;1788	43;44;45;640;641;642;685;686;687;688;689;690;691;975;976;977;1069;1070;1071;1072;1073;1151;1152;1153;1154;1155;1156;1157;1158;1159;1793;1794;1795;1796;1797;1798;1799;1804;1805;1806;2045;2046;2047;2114;2115;2116;2121;2122;2250;2251;2252;3051;3052;3053;3793;3794;3795;3809;3810;3811;3812;4118;4119;4120;4393;4394;4395;4456;4457;4458;4459	104;105;106;107;108;109;110;1053;1054;1055;1056;1057;1058;1059;1060;1061;1062;1063;1118;1119;1120;1121;1122;1123;1124;1125;1126;1127;1128;1129;1130;1131;1132;1619;1620;1621;1622;1623;1624;1625;1626;1627;1628;1779;1780;1781;1782;1783;1784;1785;1786;1787;1788;1789;1790;1791;1792;1793;1907;1908;1909;1910;1911;1912;1913;1914;1915;1916;1917;1918;2960;2961;2962;2963;2964;2965;2966;2967;2968;2969;2970;2…	108;1058;1127;1623;1780;1913;1916;2964;2973;2981;3298;3427;3436;3652;4889;6130;6151;6152;6634;7060;7157
P41222	P41222	7	7	7	Prostaglandin-H2 D-isomerase	PTGDS		1	7	7	7	5	5	5	5	5	5	5	5	5	44.2	44.2	44.2	21.029	190	190	0	232.64	28.4	40.5	25.3	1816700	707880	714310	394520	128				220	7;111;603;790;1019;1309;1431	True;True;True;True;True;True;True	7;111;617;807;1049;1050;1354;1480;1481	26;27;300;301;302;303;304;305;306;307;308;309;310;1552;1553;1988;1989;2582;2583;2584;2585;2586;2587;2588;2589;3361;3362;3650;3651;3652;3653;3654;3655;3656;3657;3658;3659;3660;3661;3662;3663;3664;3665;3666;3667;3668;3669;3670	49;50;51;52;53;494;495;496;497;498;499;500;501;502;503;504;505;506;507;508;509;510;511;512;513;514;515;516;517;518;519;520;521;522;2554;2555;2556;2557;2558;2559;3205;3206;4157;4158;4159;4160;4161;4162;4163;4164;4165;4166;4167;4168;4169;5370;5371;5800;5801;5802;5803;5804;5805;5806;5807;5808;5809;5810;5811;5812;5813;5814;5815;5816;5817;5818;5819;5820;5821;5822;5823;5824;5825;5826;5827;5828;5829;583…	49;500;2555;3206;4167;5370;5838	45;46	94;145
P07911	P07911	20	20	20	Uromodulin;Uromodulin, secreted form	UMOD		1	20	20	20	17	15	19	17	15	19	17	15	19	35.3	35.3	35.3	69.76	640	640	0	323.31	25.6	25.8	32.3	1027000	726260	190370	110380	173				127	12;198;199;243;312;333;524;532;551;741;854;1015;1267;1332;1360;1414;1522;1533;1555;1702	True;True;True;True;True;True;True;True;True;True;True;True;True;True;True;True;True;True;True;True	12;201;202;246;318;340;538;546;565;755;756;875;1043;1044;1309;1378;1407;1408;1462;1577;1578;1589;1590;1612;1763	46;551;552;553;554;555;556;557;558;651;652;653;654;805;806;807;808;809;874;875;876;877;878;1390;1391;1392;1405;1406;1407;1442;1896;1897;1898;1899;1900;1901;1902;1903;2188;2189;2565;2566;2567;2568;2569;2570;2571;2572;3257;3258;3399;3400;3401;3402;3403;3404;3480;3481;3482;3483;3484;3485;3486;3487;3488;3489;3490;3491;3492;3493;3494;3615;3616;3939;3940;3941;3942;3943;3963;3964;3965;3966;3967;3968;396…	111;935;936;937;938;939;940;941;942;943;1074;1075;1076;1077;1078;1079;1080;1081;1299;1300;1301;1302;1303;1304;1305;1306;1307;1438;1439;1440;1441;1442;1443;1444;1445;1446;1447;1448;2334;2335;2336;2337;2352;2353;2354;2355;2356;2357;2358;2359;2396;3093;3094;3095;3096;3097;3098;3099;3100;3101;3102;3103;3104;3105;3106;3107;3108;3579;3580;3581;4123;4124;4125;4126;4127;4128;4129;4130;4131;4132;4133;4134…	111;936;943;1079;1299;1439;2334;2353;2396;3096;3581;4143;5220;5419;5553;5757;6349;6382;6490;7061	26;27;28;29;30	213;359;431;442;455
P25311	P25311	20	20	20	Zinc-alpha-2-glycoprotein	AZGP1		1	20	20	20	16	19	19	16	19	19	16	19	19	58.4	58.4	58.4	34.258	298	298	0	323.31	53	56	58.1	2739900	795480	1216300	728030	228				202	46;120;162;188;337;349;387;679;703;821;1134;1135;1159;1181;1182;1319;1324;1653;1737;1752	True;True;True;True;True;True;True;True;True;True;True;True;True;True;True;True;True;True;True;True	46;121;122;165;191;345;357;358;398;693;717;842;1171;1172;1197;1219;1220;1221;1364;1365;1370;1712;1798;1813	136;137;138;139;140;141;335;336;337;338;339;340;341;342;343;344;345;346;452;453;454;455;456;457;522;523;524;525;526;527;887;888;889;914;915;916;917;1026;1027;1028;1029;1757;1758;1759;1760;1761;1814;2077;2078;2924;2925;2926;2927;2928;2929;2991;2992;2993;2994;2995;2996;2997;3040;3041;3042;3043;3044;3045;3046;3047;3377;3378;3379;3380;3385;3386;3387;4275;4276;4277;4278;4279;4280;4281;4479;4480;4481;4…	263;264;265;266;267;268;269;270;271;272;273;274;275;276;277;278;279;280;281;282;283;284;285;286;287;288;289;556;557;558;559;560;561;562;563;564;565;566;567;568;569;570;571;572;573;574;575;576;577;578;579;580;581;582;583;584;585;586;587;588;741;742;743;744;745;746;747;748;749;750;751;752;753;754;755;756;757;758;759;760;761;762;763;764;765;766;767;768;769;770;866;867;868;869;870;871;872;873;874;875…	276;578;749;866;1462;1521;1723;2924;2990;3354;4671;4682;4782;4880;4884;5386;5398;6876;7210;7299	42;43;44	71;80;98
P02763	P02763	10	10	7	Alpha-1-acid glycoprotein 1	ORM1		1	10	10	7	9	10	9	9	10	9	6	7	6	45.3	45.3	32.8	23.511	201	201	0	253.39	45.3	45.3	44.8	3115400	962520	1552100	600730	135				83	261;423;1092;1243;1244;1378;1485;1486;1659;1745	True;True;True;True;True;True;True;True;True;True	265;434;1129;1285;1286;1426;1537;1538;1539;1540;1719;1806	694;695;696;1117;1118;1119;1120;1121;1122;1123;1124;1125;2836;2837;2838;2839;2840;3207;3208;3209;3210;3211;3535;3536;3537;3538;3539;3829;3830;3831;3832;3833;3834;3835;3836;3837;3838;3839;3840;4290;4291;4292;4293;4500;4501;4502;4503;4504;4505;4506;4507;4508;4509	1135;1136;1137;1138;1139;1140;1141;1142;1143;1859;1860;1861;1862;1863;1864;1865;1866;1867;1868;1869;1870;1871;1872;1873;1874;1875;4547;4548;4549;4550;4551;4552;4553;4554;4555;4556;4557;5135;5136;5137;5138;5139;5140;5141;5142;5143;5144;5145;5146;5147;5148;5149;5638;5639;5640;5641;5642;5643;5644;5645;5646;5647;5648;5649;5650;5651;5652;5653;5654;5655;5656;5657;6190;6191;6192;6193;6194;6195;6196;6197…	1141;1866;4549;5144;5148;5648;6199;6202;6906;7254	17	129
P02760;CON__P00978	P02760	15;1	15;1	15;1	Protein AMBP;Alpha-1-microglobulin;Inter-alpha-trypsin inhibitor light chain;Trypstatin	AMBP		2	15	15	15	15	14	15	15	14	15	15	14	15	51.7	51.7	51.7	38.999	352	352;352	0	323.31	51.7	49.4	51.7	7492500	3354500	2521500	1616600	530				82	35;208;343;356;445;466;536;556;634;798;804;1033;1465;1625;1680	True;True;True;True;True;True;True;True;True;True;True;True;True;True;True	35;211;351;365;366;367;457;479;550;570;648;816;817;818;824;1066;1067;1068;1517;1682;1683;1740	104;105;106;107;108;109;110;111;112;113;579;580;581;582;583;900;901;902;903;904;905;906;907;908;932;933;934;935;936;937;938;939;940;941;942;1173;1174;1175;1176;1177;1178;1179;1180;1181;1182;1183;1184;1185;1186;1187;1188;1189;1190;1191;1192;1193;1194;1195;1196;1197;1198;1199;1200;1201;1246;1247;1248;1249;1250;1251;1413;1414;1451;1452;1453;1454;1455;1456;1457;1458;1459;1635;1636;1637;1638;1639;1640…	209;210;211;212;213;214;215;216;217;218;219;220;221;222;223;224;225;226;227;228;229;230;231;232;233;234;235;969;970;971;972;973;974;975;976;977;978;1484;1485;1486;1487;1488;1489;1490;1491;1492;1493;1494;1495;1496;1497;1498;1499;1500;1501;1502;1503;1504;1505;1506;1507;1508;1509;1510;1511;1512;1546;1547;1548;1549;1550;1551;1552;1553;1554;1555;1556;1557;1558;1559;1560;1561;1562;1563;1564;1933;1934;1…	209;970;1508;1555;1946;2054;2365;2437;2730;3240;3279;4216;5991;6766;6969	12;13;14;15;16	63;81;182;241;243
