# Supplementary material for: Urine proteomics study reveals potential biomarkers for the differential diagnosis of cholangiocarcinoma and periductal fibrosis
Source: PLoS One. 2019 Aug 19;14(8):e0221024. doi: 10.1371/journal.pone.0221024 (PMC6699711; doi:10.1371/journal.pone.0221024)
Supplement: S2 Table — (XLSX) [file pone.0221024.s003.xlsx]

## Sheet: Sheet1
S2 Table. The urinary candidates list from the discovery phase following criteria selection for MRM-MS experiment.
No.	Protein IDs	Protein names	Gene names	Unique peptides N	Unique peptides PDF	Unique peptides CCA	Score	Intensity N	Intensity PDF	Intensity CCA	Fold change of intensity			Peptide counts (unique)
											Ratio PDF vs N	Ratio CCA vs PDF	Ratio CCA vs N
1	P02763	Alpha-1-acid glycoprotein 1	ORM1	7	6	6	253.39	1552100	600730	962520	0.387043	1.60225	0.62014	7
2	P15144	Aminopeptidase N	ANPEP	6	15	19	221.66	8542.6	8357.4	27833	0.97832	3.33034	3.25814	25
3	P12830	Cadherin-1	CDH1	10	11	13	196.11	75561	52398	160840	0.693453	3.06958	2.12861	14
4	P19652	Alpha-1-acid glycoprotein 2	ORM2	6	4	5	141.08	323140	72170	131010	0.22334	1.8153	0.405428	6
5	O60494	Cubilin	CUBN	4	10	16	134.82	3129.2	4132.2	9304	1.32053	2.25159	2.97328	20
6	P43652	Afamin	AFM	16	12	1	125.74	55270	10312	266.91	0.186575	0.0258834	0.0048292	18
7	Q08380	Galectin-3-binding protein	LGALS3BP	6	9	13	125.34	10580	8589.8	30923	0.81189	3.59997	2.92278	14
8	P08174	Complement decay-accelerating factor	CD55	7	8	11	104.48	21625	11385	36171	0.526474	3.17708	1.67265	12
9	P02750	Leucine-rich alpha-2-glycoprotein	LRG1	7	9	9	88.401	24911	25986	39659	1.04315	1.52617	1.59203	10
10	P27487	Dipeptidyl peptidase 4	DPP4	3	1	13	86.259	1067.1	0	13240			12.4075	13
11	P02766	Transthyretin	TTR	5	2	7	86.085	80801	13581	1519	0.16808	0.111847	0.0187993	7
12	P01011	Alpha-1-antichymotrypsin	SERPINA3	9	7	10	85.144	68884	20868	35465	0.302944	1.69949	0.514851	11
13	P05451	Lithostathine-1-alpha	REG1A	4	6	6	80.595	32984	59228	64717	1.79566	1.09268	1.96207	6
14	P15586	N-acetylglucosamine-6-sulfatase	GNS	4	6	7	71.41	10769	9417	26493	0.874454	2.81332	2.46012	9
15	P55290	Cadherin-13	CDH13	4	6	7	67.471	30340	24259	47616	0.799572	1.96282	1.56941	7
16	P07339	Cathepsin D	CTSD	4	2	9	63.139	5638	1349	20757	0.239269	15.387	3.68162	10
17	P19022	Cadherin-2	CDH2	4	1	8	62.655	2485.1	668.63	10236	0.269056	15.3089	4.11895	9
18	Q9BYE9	Cadherin-related family member 2	CDHR2	4	0	8	61.798	0	0	7279.7				8
19	O00187	Mannan-binding lectin serine protease 2	MASP2	4	5	5	60.946	3579.7	14874	26350	4.1551	1.77155	7.36095	5
20	Q92820	Gamma-glutamyl hydrolase	GGH	4	5	6	60.252	4919.6	5646.8	10541	1.14782	1.86672	2.14265	7
21	P78324	Tyrosine-protein phosphatase non-receptor type substrate 1	SIRPA;SIRPB1	4	4	5	55.412	2083.9	2598.3	7749.5	1.24684	2.98253	3.71875	6
22	P15289	Arylsulfatase A	ARSA	4	2	5	52.549	2154.6	1274.9	3686	0.591711	2.89121	1.71076	8
23	P06865	Beta-hexosaminidase subunit alpha	HEXA	4	1	7	52.249	1184.9	365.99	4675.1	0.308878	12.7738	3.94557	7
24	P25311	Zinc-alpha-2-glycoprotein	AZGP1	4	3	0	48.665	1053100	3111100	0	2.95423			3
25	P16070	CD44 antigen	CD44	4	4	5	48.658	90458	32163	69066	0.355557	2.14737	0.763515	5
26	Q7Z5L0	Vitelline membrane outer layer protein 1 homolog	VMO1	4	2	2	46.89	1198.3	4109.6	3552.5	3.42953	0.864439	2.96462	2
27	P07858	Cathepsin B	CTSB	4	3	6	44.001	6314.5	887.55	7470.8	0.140557	8.41733	1.18312	6
28	P28799	Granulins	GRN	4	4	2	43.158	1676	6888.5	417.56	4.11008	0.060617	0.249141	5
29	Q13510	Acid ceramidase;Acid ceramidase subunit alpha;Acid ceramidase subunit beta	ASAH1	4	3	6	42.776	4811.1	2353.3	8594.8	0.48914	3.65223	1.78645	7
30	P07686	Beta-hexosaminidase subunit beta	HEXB	4	2	6	41.317	2400.7	672.99	7813.6	0.280331	11.6103	3.25472	6
31	O00391	Sulfhydryl oxidase 1	QSOX1	4	1	0	40.705	0	464700	0				1
32	P13727	Bone marrow proteoglycan;Eosinophil granule major basic protein	PRG2	4	3	5	39.019	1367.3	1569.5	5524.6	1.14788	3.51997	4.04052	6
33	P01034	Cystatin-C	CST3	4	1	3	36.837	6530.9	748.91	2124.6	0.114672	2.83692	0.325315	4
34	P13473	Lysosome-associated membrane glycoprotein 2	LAMP2	4	2	3	36.43	19746	1934	47726	0.0979439	24.6774	2.417	3
35	Q9HD89	Resistin	RETN	4	2	2	35.845	435.03	1338.4	2863.2	3.07657	2.13927	6.58162	4
36	Q9HAT2	Sialate O-acetylesterase	SIAE	4	2	5	31.182	420.23	1122	2227.3	2.66997	1.98512	5.30019	5
37	P08185	Corticosteroid-binding globulin	SERPINA6	4	2	2	30.437	8670.9	1863	2961.7	0.214857	1.58975	0.341568	5
38	P05543	Thyroxine-binding globulin	SERPINA7	4	2	3	29.837	614.26	529.29	6032.8	0.861671	11.3979	9.82125	5
39	P19320	Vascular cell adhesion protein 1	VCAM1	4	1	0	29.828	0	1973200	0				1
40	P43251	Biotinidase	BTD	4	2	3	28.542	1658.4	551.13	1873.3	0.332326	3.39902	1.12958	4
41	P09603	Macrophage colony-stimulating factor 1	CSF1	4	3	4	28.169	1863.1	2031.7	6761.2	1.09049	3.32785	3.62901	4
42	Q07507	Dermatopontin	DPT	4	2	3	28.019	2296.1	1594.8	3834.8	0.694569	2.40456	1.67014	4
43	Q8TDQ0	Hepatitis A virus cellular receptor 2	HAVCR2	4	2	3	27.977	8187.8	2061	7203.1	0.251716	3.49495	0.879736	3
44	P11279	Lysosome-associated membrane glycoprotein 1	LAMP1	4	1	3	24.522	5012.4	2714.6	12715	0.541577	4.68393	2.53671	3
45	P31997	Carcinoembryonic antigen-related cell adhesion molecule 8	CEACAM8	4	2	3	24.1	7100.7	2345.3	7267	0.330291	3.09854	1.02342	3
46	P08138	Tumor necrosis factor receptor superfamily member 16	NGFR	4	2	3	23.52	858.38	2007.6	3930.2	2.33882	1.95766	4.57862	3
47	P07195	L-lactate dehydrogenase B chain	LDHB	4	1	3	22.753	0	126.37	1548.4		12.2529		4
48	P00915	Carbonic anhydrase 1	CA1	4	1	2	20.316	0	517.04	3321.5		6.42407		3
49	Q9BY67	Cell adhesion molecule 1	CADM1	4	1	1	20.102	0	657.61	2442		3.71345		1
50	P05062	Fructose-bisphosphate aldolase B	ALDOB	4	0	3	18.843	0	0	1892.2				3
51	O94919	Endonuclease domain-containing 1 protein	ENDOD1	4	2	0	14.774	0	2352700	0				2
52	P07998	Ribonuclease pancreatic	RNASE1	4	1	0	14.667	1084300	3550900	0	3.27483			1
53	O60635	Tetraspanin-1	TSPAN1	4	0	1	14.44	0	0	950.81				1
54	P31431	Syndecan-4	SDC4	4	1	1	13.491	0	404.14	3197.8		7.9126		1
55	P48551	Interferon alpha/beta receptor 2	IFNAR2	4	1	2	12.177	0	321.39	2028.1		6.3104		2
56	Q92692	Nectin-2	PVRL2	4	2	0	12.018	0	1120300	0				2
57	P21333	Filamin-A	FLNA	4	0	2	11.694	0	0	518.17				2
58	P21802	Fibroblast growth factor receptor 2	FGFR2	4	0	2	11.249	0	0	675.16				2
59	Q7Z7L9	Zinc finger and SCAN domain-containing protein 2	ZSCAN2	4	1	0	10.886	0	117650000	0				1
60	Q6DN14	Multiple C2 and transmembrane domain-containing protein 1	MCTP1	4	1	0	8.9239	0	106670	0				1
61	P62913	60S ribosomal protein L11	RPL11	4	0	1	7.2389	0	0	704420				1
62	Q8IVV2	Lipoxygenase homology domain-containing protein 1	LOXHD1	4	0	1	6.6526	0	0	70346				1
63	Q9H4A3	Serine/threonine-protein kinase WNK1	WNK1	4	1	1	6.6142	0	663.74	3334.2		5.02335		1
64	P12236	ADP/ATP translocase 3	SLC25A6;SLC25A4	4	0	1	6.5886	0	0	334020				1
65	Q5JPB2	Zinc finger protein 831	ZNF831	4	1	0	6.3527	0	492700	0				1
66	P63104	14-3-3 protein zeta/delta	YWHAZ	4	1	0	6.2417	0	389510	0				1
67	Q9H6R3	Acyl-CoA synthetase short-chain family member 3, mitochondrial	ACSS3	4	1	0	6.2333	0	65235	0				1
68	Q9NSY1	BMP-2-inducible protein kinase	BMP2K	4	1	0	6.2333	0	186410	0				1
69	Q12952	Forkhead box protein L1	FOXL1	4	1	0	6.2333	0	34641	0				1
70	Q86VB7	Scavenger receptor cysteine-rich type 1 protein M130;Soluble CD163	CD163	4	0	1	6.1487	0	0	410.5				1
