# Supplementary material for: Urine proteomics study reveals potential biomarkers for the differential diagnosis of cholangiocarcinoma and periductal fibrosis
Source: PLoS One. 2019 Aug 19;14(8):e0221024. doi: 10.1371/journal.pone.0221024 (PMC6699711; doi:10.1371/journal.pone.0221024)
Supplement: S3 Table — (XLSX) [file pone.0221024.s004.xlsx]

## Sheet: Sheet1
S3 Table. All of peptides and transition of selected serum candidate proteins for the MRM-MS experiment
Protein Name	Peptide Modified Sequence	Precursor Mz	Precursor Charge	Collision Energy	Product Mz	Product Charge	Fragment Ion	Fragment Ion Type	Fragment Ion Ordinal	Cleavage Aa	Loss Neutral Mass
iRT	LGGNEQVTR	487.257	2	19	860.422	1	y8	y	8	G	0
iRT	LGGNEQVTR	487.257	2	19	503.294	1	y4	y	4	Q	0
iRT	LGGNEQVTR	487.257	2	19	276.167	1	y2	y	2	T	0
iRT	GAGSSEPVTGLDAK	644.823	2	25.3	1016.53	1	y10	y	10	S	0
iRT	GAGSSEPVTGLDAK	644.823	2	25.3	800.451	1	y8	y	8	P	0
iRT	GAGSSEPVTGLDAK	644.823	2	25.3	218.15	1	y2	y	2	A	0
iRT	VEATFGVDESNAK	683.828	2	26.8	966.453	1	y9	y	9	F	0
iRT	VEATFGVDESNAK	683.828	2	26.8	819.384	1	y8	y	8	G	0
iRT	VEATFGVDESNAK	683.828	2	26.8	229.118	1	b2	b	2	E	0
iRT	YILAGVENSK	547.298	2	21.4	817.441	1	y8	y	8	L	0
iRT	YILAGVENSK	547.298	2	21.4	633.32	1	y6	y	6	G	0
iRT	YILAGVENSK	547.298	2	21.4	277.155	1	b2	b	2	I	0
iRT	TPVISGGPYEYR	669.838	2	26.3	1041.5	1	y9	y	9	I	0
iRT	TPVISGGPYEYR	669.838	2	26.3	928.416	1	y8	y	8	S	0
iRT	TPVISGGPYEYR	669.838	2	26.3	298.176	1	b3	b	3	V	0
iRT	TPVITGAPYEYR	683.854	2	26.8	956.447	1	y8	y	8	T	0
iRT	TPVITGAPYEYR	683.854	2	26.8	855.4	1	y7	y	7	G	0
iRT	TPVITGAPYEYR	683.854	2	26.8	298.176	1	b3	b	3	V	0
iRT	ADVTPADFSEWSK	726.836	2	28.6	1167.53	1	y10	y	10	T	0
iRT	ADVTPADFSEWSK	726.836	2	28.6	1066.48	1	y9	y	9	P	0
iRT	ADVTPADFSEWSK	726.836	2	28.6	387.187	1	b4	b	4	T	0
iRT	GTFIIDPGGVIR	622.854	2	24.4	826.478	1	y8	y	8	I	0
iRT	GTFIIDPGGVIR	622.854	2	24.4	598.367	1	y6	y	6	P	0
iRT	GTFIIDPGGVIR	622.854	2	24.4	306.145	1	b3	b	3	F	0
iRT	GTFIIDPAAVIR	636.869	2	25	854.509	1	y8	y	8	I	0
iRT	GTFIIDPAAVIR	636.869	2	25	741.425	1	y7	y	7	D	0
iRT	GTFIIDPAAVIR	636.869	2	25	306.145	1	b3	b	3	F	0
sp|P01012|OVAL_CHICK	DILNQITKPNDVYSFSLASR	761.066	3	27.3	930.468	1	y8	y	8	Y	0
sp|P01012|OVAL_CHICK	DILNQITKPNDVYSFSLASR	761.066	3	27.3	767.405	1	y7	y	7	S	0
sp|P01012|OVAL_CHICK	DILNQITKPNDVYSFSLASR	761.066	3	27.3	970.497	2	y17	y	17	N	0
sp|P01012|OVAL_CHICK	YPILPEYLQC[+57]VK	761.902	2	30	1149.6	1	y9	y	9	L	0
sp|P01012|OVAL_CHICK	YPILPEYLQC[+57]VK	761.902	2	30	1036.51	1	y8	y	8	P	0
sp|P01012|OVAL_CHICK	YPILPEYLQC[+57]VK	761.902	2	30	487.291	1	b4	b	4	L	0
sp|P01012|OVAL_CHICK	GGLEPINFQTAADQAR	844.424	2	33.3	1331.67	1	y12	y	12	P	0
sp|P01012|OVAL_CHICK	GGLEPINFQTAADQAR	844.424	2	33.3	1121.53	1	y10	y	10	N	0
sp|P01012|OVAL_CHICK	GGLEPINFQTAADQAR	844.424	2	33.3	666.339	2	y12	y	12	P	0
sp|O94919|ENDD1_HUMAN	FFYAGTPPAGLAADSHVK	616.981	3	22	727.373	1	y7	y	7	A	0
sp|O94919|ENDD1_HUMAN	FFYAGTPPAGLAADSHVK	616.981	3	22	656.336	1	y6	y	6	A	0
sp|O94919|ENDD1_HUMAN	FFYAGTPPAGLAADSHVK	616.981	3	22	585.299	1	y5	y	5	D	0
sp|O94919|ENDD1_HUMAN	LLPFNPQLFQNNC[+57]GETEQDTEK	874.743	3	31.5	1036.44	1	y9	y	9	G	0
sp|O94919|ENDD1_HUMAN	LLPFNPQLFQNNC[+57]GETEQDTEK	874.743	3	31.5	850.379	1	y7	y	7	T	0
sp|O94919|ENDD1_HUMAN	LLPFNPQLFQNNC[+57]GETEQDTEK	874.743	3	31.5	492.23	1	y4	y	4	D	0
sp|O94919|ENDD1_HUMAN	ILEVVNQIQDEER	792.915	2	31.2	1130.54	1	y9	y	9	V	0
sp|O94919|ENDD1_HUMAN	ILEVVNQIQDEER	792.915	2	31.2	1031.48	1	y8	y	8	N	0
sp|O94919|ENDD1_HUMAN	ILEVVNQIQDEER	792.915	2	31.2	676.29	1	y5	y	5	Q	0
sp|Q92692|NECT2_HUMAN	VQVLPEVR	470.285	2	18.3	712.435	1	y6	y	6	V	0
sp|Q92692|NECT2_HUMAN	VQVLPEVR	470.285	2	18.3	613.367	1	y5	y	5	L	0
sp|Q92692|NECT2_HUMAN	VQVLPEVR	470.285	2	18.3	500.283	1	y4	y	4	P	0
sp|Q92692|NECT2_HUMAN	TDATLSC[+57]DVR	569.264	2	22.3	850.409	1	y7	y	7	T	0
sp|Q92692|NECT2_HUMAN	TDATLSC[+57]DVR	569.264	2	22.3	749.361	1	y6	y	6	L	0
sp|Q92692|NECT2_HUMAN	TDATLSC[+57]DVR	569.264	2	22.3	636.277	1	y5	y	5	S	0
sp|P07998|RNAS1_HUMAN	SNSSMHITDC[+57]R	436.52	3	15.3	664.308	1	y5	y	5	I	0
sp|P07998|RNAS1_HUMAN	SNSSMHITDC[+57]R	436.52	3	15.3	551.224	1	y4	y	4	T	0
sp|P07998|RNAS1_HUMAN	SNSSMHITDC[+57]R	436.52	3	15.3	335.15	1	y2	y	2	C	0
sp|P07998|RNAS1_HUMAN	YPNC[+57]AYR	472.208	2	18.4	780.346	1	y6	y	6	P	0
sp|P07998|RNAS1_HUMAN	YPNC[+57]AYR	472.208	2	18.4	683.293	1	y5	y	5	N	0
sp|P07998|RNAS1_HUMAN	YPNC[+57]AYR	472.208	2	18.4	390.677	2	y6	y	6	P	0
sp|P07998|RNAS1_HUMAN	HIIVAC[+57]EGSPYVPVHFDASVEDST	877.079	3	31.6	251.15	1	b2	b	2	I	0
sp|P07998|RNAS1_HUMAN	HIIVAC[+57]EGSPYVPVHFDASVEDST	877.079	3	31.6	463.303	1	b4	b	4	V	0
sp|P07998|RNAS1_HUMAN	HIIVAC[+57]EGSPYVPVHFDASVEDST	877.079	3	31.6	1227.58	1	b11	b	11	Y	0
sp|O00391|QSOX1_HUMAN	LEEIDGFFAR	598.801	2	23.4	954.468	1	y8	y	8	E	0
sp|O00391|QSOX1_HUMAN	LEEIDGFFAR	598.801	2	23.4	712.341	1	y6	y	6	D	0
sp|O00391|QSOX1_HUMAN	LEEIDGFFAR	598.801	2	23.4	243.134	1	b2	b	2	E	0
sp|O00391|QSOX1_HUMAN	VLNTEANVVR	557.814	2	21.8	902.469	1	y8	y	8	N	0
sp|O00391|QSOX1_HUMAN	VLNTEANVVR	557.814	2	21.8	788.426	1	y7	y	7	T	0
sp|O00391|QSOX1_HUMAN	VLNTEANVVR	557.814	2	21.8	687.378	1	y6	y	6	E	0
sp|P19320|VCAM1_HUMAN	SQEFLEDADR	605.273	2	23.7	994.448	1	y8	y	8	E	0
sp|P19320|VCAM1_HUMAN	SQEFLEDADR	605.273	2	23.7	865.405	1	y7	y	7	F	0
sp|P19320|VCAM1_HUMAN	SQEFLEDADR	605.273	2	23.7	216.098	1	b2	b	2	Q	0
sp|P19320|VCAM1_HUMAN	ELQVYISPK	538.803	2	21	706.413	1	y6	y	6	V	0
sp|P19320|VCAM1_HUMAN	ELQVYISPK	538.803	2	21	607.345	1	y5	y	5	Y	0
sp|P19320|VCAM1_HUMAN	ELQVYISPK	538.803	2	21	331.198	1	y3	y	3	S	0
sp|P19320|VCAM1_HUMAN	NTVISVNPSTK	580.32	2	22.7	845.473	1	y8	y	8	I	0
sp|P19320|VCAM1_HUMAN	NTVISVNPSTK	580.32	2	22.7	732.389	1	y7	y	7	S	0
sp|P19320|VCAM1_HUMAN	NTVISVNPSTK	580.32	2	22.7	216.098	1	b2	b	2	T	0
sp|P25311|ZA2G_HUMAN	EIPAWVPFDPAAQITK	594.986	3	21.2	728.43	1	y7	y	7	P	0
sp|P25311|ZA2G_HUMAN	EIPAWVPFDPAAQITK	594.986	3	21.2	631.377	1	y6	y	6	A	0
sp|P25311|ZA2G_HUMAN	EIPAWVPFDPAAQITK	594.986	3	21.2	364.719	2	y7	y	7	P	0
sp|P25311|ZA2G_HUMAN	WEAEPVYVQR	638.82	2	25	961.51	1	y8	y	8	A	0
sp|P25311|ZA2G_HUMAN	WEAEPVYVQR	638.82	2	25	761.43	1	y6	y	6	P	0
sp|P25311|ZA2G_HUMAN	WEAEPVYVQR	638.82	2	25	316.129	1	b2	b	2	E	0
sp|P25311|ZA2G_HUMAN	AYLEEEC[+57]PATLR	726.345	2	28.5	975.456	1	y8	y	8	E	0
sp|P25311|ZA2G_HUMAN	AYLEEEC[+57]PATLR	726.345	2	28.5	557.341	1	y5	y	5	P	0
sp|P25311|ZA2G_HUMAN	AYLEEEC[+57]PATLR	726.345	2	28.5	235.108	1	b2	b	2	Y	0
sp|P25311|ZA2G_HUMAN	AGEVQEPELR	564.288	2	22.1	771.4	1	y6	y	6	Q	0
sp|P25311|ZA2G_HUMAN	AGEVQEPELR	564.288	2	22.1	643.341	1	y5	y	5	E	0
sp|P25311|ZA2G_HUMAN	AGEVQEPELR	564.288	2	22.1	514.298	1	y4	y	4	P	0
sp|Q13510|ASAH1_HUMAN	ESLDVYELDAK	641.314	2	25.1	837.435	1	y7	y	7	V	0
sp|Q13510|ASAH1_HUMAN	ESLDVYELDAK	641.314	2	25.1	738.367	1	y6	y	6	Y	0
sp|Q13510|ASAH1_HUMAN	ESLDVYELDAK	641.314	2	25.1	218.15	1	y2	y	2	A	0
sp|Q13510|ASAH1_HUMAN	WYVVQTNYDR	672.323	2	26.4	994.495	1	y8	y	8	V	0
sp|Q13510|ASAH1_HUMAN	WYVVQTNYDR	672.323	2	26.4	895.427	1	y7	y	7	V	0
sp|Q13510|ASAH1_HUMAN	WYVVQTNYDR	672.323	2	26.4	350.15	1	b2	b	2	Y	0
sp|Q13510|ASAH1_HUMAN	GQFETYLR	507.256	2	19.8	828.425	1	y6	y	6	F	0
sp|Q13510|ASAH1_HUMAN	GQFETYLR	507.256	2	19.8	552.314	1	y4	y	4	T	0
sp|Q13510|ASAH1_HUMAN	GQFETYLR	507.256	2	19.8	186.087	1	b2	b	2	Q	0
sp|P43652|AFAM_HUMAN	LPNNVLQEK	527.798	2	20.6	941.505	1	y8	y	8	P	0
sp|P43652|AFAM_HUMAN	LPNNVLQEK	527.798	2	20.6	844.452	1	y7	y	7	N	0
sp|P43652|AFAM_HUMAN	LPNNVLQEK	527.798	2	20.6	471.256	2	y8	y	8	P	0
sp|P43652|AFAM_HUMAN	AIPVTQYLK	516.808	2	20.2	848.488	1	y7	y	7	P	0
sp|P43652|AFAM_HUMAN	AIPVTQYLK	516.808	2	20.2	652.366	1	y5	y	5	T	0
sp|P43652|AFAM_HUMAN	AIPVTQYLK	516.808	2	20.2	424.747	2	y7	y	7	P	0
sp|P43652|AFAM_HUMAN	GQC[+57]IINSNK	517.258	2	20.2	848.429	1	y7	y	7	C	0
sp|P43652|AFAM_HUMAN	GQC[+57]IINSNK	517.258	2	20.2	575.315	1	y5	y	5	I	0
sp|P43652|AFAM_HUMAN	GQC[+57]IINSNK	517.258	2	20.2	462.231	1	y4	y	4	N	0
sp|P43652|AFAM_HUMAN	DADPDTFFAK	563.756	2	22	825.414	1	y7	y	7	P	0
sp|P43652|AFAM_HUMAN	DADPDTFFAK	563.756	2	22	728.361	1	y6	y	6	D	0
sp|P43652|AFAM_HUMAN	DADPDTFFAK	563.756	2	22	187.071	1	b2	b	2	A	0
sp|P02763|A1AG1_HUMAN	NWGLSVYADKPETTK	570.29	3	20.3	1052.53	1	y9	y	9	Y	0
sp|P02763|A1AG1_HUMAN	NWGLSVYADKPETTK	570.29	3	20.3	889.463	1	y8	y	8	A	0
sp|P02763|A1AG1_HUMAN	NWGLSVYADKPETTK	570.29	3	20.3	575.304	1	y5	y	5	P	0
sp|P02763|A1AG1_HUMAN	EQLGEFYEALDC[+57]LR	581.607	3	20.7	747.382	1	y6	y	6	A	0
sp|P02763|A1AG1_HUMAN	EQLGEFYEALDC[+57]LR	581.607	3	20.7	676.345	1	y5	y	5	L	0
sp|P02763|A1AG1_HUMAN	EQLGEFYEALDC[+57]LR	581.607	3	20.7	563.261	1	y4	y	4	D	0
sp|P02763|A1AG1_HUMAN	SDVVYTDWK	556.767	2	21.8	811.398	1	y6	y	6	V	0
sp|P02763|A1AG1_HUMAN	SDVVYTDWK	556.767	2	21.8	712.33	1	y5	y	5	Y	0
sp|P02763|A1AG1_HUMAN	SDVVYTDWK	556.767	2	21.8	302.135	1	b3	b	3	V	0
sp|P19652|A1AG2_HUMAN	EHVAHLLFLR	617.856	2	24.2	869.536	1	y7	y	7	A	0
sp|P19652|A1AG2_HUMAN	EHVAHLLFLR	617.856	2	24.2	798.498	1	y6	y	6	H	0
sp|P19652|A1AG2_HUMAN	EHVAHLLFLR	617.856	2	24.2	267.109	1	b2	b	2	H	0
sp|P19652|A1AG2_HUMAN	NWGLSFYADKPETTK	586.29	3	20.9	889.463	1	y8	y	8	A	0
sp|P19652|A1AG2_HUMAN	NWGLSFYADKPETTK	586.29	3	20.9	703.398	1	y6	y	6	K	0
sp|P19652|A1AG2_HUMAN	NWGLSFYADKPETTK	586.29	3	20.9	575.304	1	y5	y	5	P	0
sp|P19652|A1AG2_HUMAN	EQLGEFYEALDC[+57]LC[+57]IPR	704.996	3	25.2	933.428	1	y7	y	7	D	0
sp|P19652|A1AG2_HUMAN	EQLGEFYEALDC[+57]LC[+57]IPR	704.996	3	25.2	545.286	1	y4	y	4	C	0
sp|P19652|A1AG2_HUMAN	EQLGEFYEALDC[+57]LC[+57]IPR	704.996	3	25.2	272.172	1	y2	y	2	P	0
sp|P01011|AACT_HUMAN	DEELSC[+57]TVVELK	711.345	2	27.9	935.487	1	y8	y	8	S	0
sp|P01011|AACT_HUMAN	DEELSC[+57]TVVELK	711.345	2	27.9	244.658	2	y4	y	4	V	0
sp|P01011|AACT_HUMAN	DEELSC[+57]TVVELK	711.345	2	27.9	374.119	1	b3	b	3	E	0
sp|P01011|AACT_HUMAN	EIGELYLPK	531.298	2	20.7	819.461	1	y7	y	7	G	0
sp|P01011|AACT_HUMAN	EIGELYLPK	531.298	2	20.7	633.397	1	y5	y	5	L	0
sp|P01011|AACT_HUMAN	EIGELYLPK	531.298	2	20.7	244.166	1	y2	y	2	P	0
sp|P01011|AACT_HUMAN	NLAVSQVVHK	547.819	2	21.4	867.505	1	y8	y	8	A	0
sp|P01011|AACT_HUMAN	NLAVSQVVHK	547.819	2	21.4	697.399	1	y6	y	6	S	0
sp|P01011|AACT_HUMAN	NLAVSQVVHK	547.819	2	21.4	299.171	1	b3	b	3	A	0
sp|P15144|AMPN_HUMAN	SIQLPTTVR	507.801	2	19.8	686.42	1	y6	y	6	L	0
sp|P15144|AMPN_HUMAN	SIQLPTTVR	507.801	2	19.8	573.335	1	y5	y	5	P	0
sp|P15144|AMPN_HUMAN	SIQLPTTVR	507.801	2	19.8	329.182	1	b3	b	3	Q	0
sp|P15144|AMPN_HUMAN	QQQDYWLIDVR	732.368	2	28.8	801.462	1	y6	y	6	W	0
sp|P15144|AMPN_HUMAN	QQQDYWLIDVR	732.368	2	28.8	615.382	1	y5	y	5	L	0
sp|P15144|AMPN_HUMAN	QQQDYWLIDVR	732.368	2	28.8	274.187	1	y2	y	2	V	0
sp|P15144|AMPN_HUMAN	VNYDEENWR	612.768	2	24	1011.42	1	y7	y	7	Y	0
sp|P15144|AMPN_HUMAN	VNYDEENWR	612.768	2	24	848.353	1	y6	y	6	D	0
sp|P15144|AMPN_HUMAN	VNYDEENWR	612.768	2	24	733.326	1	y5	y	5	E	0
sp|P15144|AMPN_HUMAN	YLSYTLNPDLIR	734.396	2	28.9	1191.64	1	y10	y	10	S	0
sp|P15144|AMPN_HUMAN	YLSYTLNPDLIR	734.396	2	28.9	941.541	1	y8	y	8	T	0
sp|P15144|AMPN_HUMAN	YLSYTLNPDLIR	734.396	2	28.9	727.41	1	y6	y	6	N	0
sp|P15289|ARSA_HUMAN	GGLPLEEVTVAEVLAAR	575.324	3	20.5	729.425	1	y7	y	7	A	0
sp|P15289|ARSA_HUMAN	GGLPLEEVTVAEVLAAR	575.324	3	20.5	529.346	1	y5	y	5	V	0
sp|P15289|ARSA_HUMAN	GGLPLEEVTVAEVLAAR	575.324	3	20.5	430.277	1	y4	y	4	L	0
sp|P15289|ARSA_HUMAN	QSLFFYPSYPDEVR	874.42	2	34.5	1272.59	1	y10	y	10	F	0
sp|P15289|ARSA_HUMAN	QSLFFYPSYPDEVR	874.42	2	34.5	1125.52	1	y9	y	9	Y	0
sp|P15289|ARSA_HUMAN	QSLFFYPSYPDEVR	874.42	2	34.5	216.098	1	b2	b	2	S	0
sp|P06865|HEXA_HUMAN	TEIEDFPR	503.746	2	19.6	776.394	1	y6	y	6	I	0
sp|P06865|HEXA_HUMAN	TEIEDFPR	503.746	2	19.6	663.31	1	y5	y	5	E	0
sp|P06865|HEXA_HUMAN	TEIEDFPR	503.746	2	19.6	419.24	1	y3	y	3	F	0
sp|P06865|HEXA_HUMAN	GYVVWQEVFDNK	742.364	2	29.2	1065.5	1	y8	y	8	W	0
sp|P06865|HEXA_HUMAN	GYVVWQEVFDNK	742.364	2	29.2	523.251	1	y4	y	4	F	0
sp|P06865|HEXA_HUMAN	GYVVWQEVFDNK	742.364	2	29.2	221.092	1	b2	b	2	Y	0
sp|P06865|HEXA_HUMAN	IQPDTIIQVWR	684.885	2	26.9	1127.62	1	y9	y	9	P	0
sp|P06865|HEXA_HUMAN	IQPDTIIQVWR	684.885	2	26.9	915.541	1	y7	y	7	T	0
sp|P06865|HEXA_HUMAN	IQPDTIIQVWR	684.885	2	26.9	701.409	1	y5	y	5	I	0
sp|P06865|HEXA_HUMAN	ALLSAPWYLNR	652.362	2	25.6	1006.51	1	y8	y	8	S	0
sp|P06865|HEXA_HUMAN	ALLSAPWYLNR	652.362	2	25.6	848.441	1	y6	y	6	P	0
sp|P06865|HEXA_HUMAN	ALLSAPWYLNR	652.362	2	25.6	185.128	1	b2	b	2	L	0
sp|P07686|HEXB_HUMAN	GSIVWQEVFDDK	711.849	2	28	1165.55	1	y9	y	9	V	0
sp|P07686|HEXB_HUMAN	GSIVWQEVFDDK	711.849	2	28	1066.48	1	y8	y	8	W	0
sp|P07686|HEXB_HUMAN	GSIVWQEVFDDK	711.849	2	28	262.14	1	y2	y	2	D	0
sp|P07686|HEXB_HUMAN	LAPGTIVEVWK	606.853	2	23.8	931.525	1	y8	y	8	G	0
sp|P07686|HEXB_HUMAN	LAPGTIVEVWK	606.853	2	23.8	660.372	1	y5	y	5	V	0
sp|P07686|HEXB_HUMAN	LAPGTIVEVWK	606.853	2	23.8	333.192	1	y2	y	2	W	0
sp|P07686|HEXB_HUMAN	DSAYPEELSR	583.77	2	22.8	893.436	1	y7	y	7	Y	0
sp|P07686|HEXB_HUMAN	DSAYPEELSR	583.77	2	22.8	730.373	1	y6	y	6	P	0
sp|P07686|HEXB_HUMAN	DSAYPEELSR	583.77	2	22.8	504.278	1	y4	y	4	E	0
sp|P07686|HEXB_HUMAN	VEPLDFGGTQK	595.806	2	23.3	962.494	1	y9	y	9	P	0
sp|P07686|HEXB_HUMAN	VEPLDFGGTQK	595.806	2	23.3	752.357	1	y7	y	7	D	0
sp|P07686|HEXB_HUMAN	VEPLDFGGTQK	595.806	2	23.3	326.171	1	b3	b	3	P	0
sp|P43251|BTD_HUMAN	VDLITFDTPFAGR	726.38	2	28.5	1011.49	1	y9	y	9	T	0
sp|P43251|BTD_HUMAN	VDLITFDTPFAGR	726.38	2	28.5	648.346	1	y6	y	6	T	0
sp|P43251|BTD_HUMAN	VDLITFDTPFAGR	726.38	2	28.5	328.187	1	b3	b	3	L	0
sp|P43251|BTD_HUMAN	SHLIIAQVAK	540.332	2	21.1	855.566	1	y8	y	8	L	0
sp|P43251|BTD_HUMAN	SHLIIAQVAK	540.332	2	21.1	225.098	1	b2	b	2	H	0
sp|P43251|BTD_HUMAN	SHLIIAQVAK	540.332	2	21.1	338.182	1	b3	b	3	L	0
sp|P43251|BTD_HUMAN	LSSGLVTAALYGR	654.37	2	25.7	850.478	1	y8	y	8	V	0
sp|P43251|BTD_HUMAN	LSSGLVTAALYGR	654.37	2	25.7	751.41	1	y7	y	7	T	0
sp|P43251|BTD_HUMAN	LSSGLVTAALYGR	654.37	2	25.7	579.325	1	y5	y	5	A	0
sp|P13727|PRG2_HUMAN	VVGIPGC[+57]QTC[+57]R	623.805	2	24.4	878.361	1	y7	y	7	P	0
sp|P13727|PRG2_HUMAN	VVGIPGC[+57]QTC[+57]R	623.805	2	24.4	199.144	1	b2	b	2	V	0
sp|P13727|PRG2_HUMAN	VVGIPGC[+57]QTC[+57]R	623.805	2	24.4	256.166	1	b3	b	3	G	0
sp|P13727|PRG2_HUMAN	GNLVSIHNFNINYR	554.29	3	19.7	940.464	1	y7	y	7	N	0
sp|P13727|PRG2_HUMAN	GNLVSIHNFNINYR	554.29	3	19.7	679.352	1	y5	y	5	N	0
sp|P13727|PRG2_HUMAN	GNLVSIHNFNINYR	554.29	3	19.7	172.072	1	b2	b	2	N	0
sp|P13727|PRG2_HUMAN	IQC[+57]SVSALNQGQVWIGGR	658.339	3	23.5	872.474	1	y8	y	8	G	0
sp|P13727|PRG2_HUMAN	IQC[+57]SVSALNQGQVWIGGR	658.339	3	23.5	588.325	1	y5	y	5	W	0
sp|P13727|PRG2_HUMAN	IQC[+57]SVSALNQGQVWIGGR	658.339	3	23.5	289.162	1	y3	y	3	G	0
sp|P12830|CADH1_HUMAN	DWVIPPISC[+57]PENEK	842.406	2	33.2	1170.55	1	y10	y	10	P	0
sp|P12830|CADH1_HUMAN	DWVIPPISC[+57]PENEK	842.406	2	33.2	302.114	1	b2	b	2	W	0
sp|P12830|CADH1_HUMAN	DWVIPPISC[+57]PENEK	842.406	2	33.2	401.182	1	b3	b	3	V	0
sp|P12830|CADH1_HUMAN	VFYSITGQGADTPPVGVFIIER	789.418	3	28.4	1126.66	1	y10	y	10	P	0
sp|P12830|CADH1_HUMAN	VFYSITGQGADTPPVGVFIIER	789.418	3	28.4	1029.61	1	y9	y	9	P	0
sp|P12830|CADH1_HUMAN	VFYSITGQGADTPPVGVFIIER	789.418	3	28.4	247.144	1	b2	b	2	F	0
sp|P12830|CADH1_HUMAN	NTGVISVVTTGLDR	716.394	2	28.1	1060.6	1	y10	y	10	I	0
sp|P12830|CADH1_HUMAN	NTGVISVVTTGLDR	716.394	2	28.1	947.516	1	y9	y	9	S	0
sp|P12830|CADH1_HUMAN	NTGVISVVTTGLDR	716.394	2	28.1	273.119	1	b3	b	3	G	0
sp|P12830|CADH1_HUMAN	GQVPENEANVVITTLK	856.465	2	33.8	1427.77	1	y13	y	13	P	0
sp|P12830|CADH1_HUMAN	GQVPENEANVVITTLK	856.465	2	33.8	462.292	1	y4	y	4	T	0
sp|P12830|CADH1_HUMAN	GQVPENEANVVITTLK	856.465	2	33.8	186.087	1	b2	b	2	Q	0
sp|P55290|CAD13_HUMAN	YEVSSPYFK	560.271	2	21.9	827.43	1	y7	y	7	V	0
sp|P55290|CAD13_HUMAN	YEVSSPYFK	560.271	2	21.9	728.361	1	y6	y	6	S	0
sp|P55290|CAD13_HUMAN	YEVSSPYFK	560.271	2	21.9	293.113	1	b2	b	2	E	0
sp|P55290|CAD13_HUMAN	VNSDGGLVALR	550.807	2	21.5	887.495	1	y9	y	9	S	0
sp|P55290|CAD13_HUMAN	VNSDGGLVALR	550.807	2	21.5	685.436	1	y7	y	7	G	0
sp|P55290|CAD13_HUMAN	VNSDGGLVALR	550.807	2	21.5	214.119	1	b2	b	2	N	0
sp|P55290|CAD13_HUMAN	DIQGSLQDIFK	632.333	2	24.8	907.488	1	y8	y	8	G	0
sp|P55290|CAD13_HUMAN	DIQGSLQDIFK	632.333	2	24.8	294.181	1	y2	y	2	F	0
sp|P55290|CAD13_HUMAN	DIQGSLQDIFK	632.333	2	24.8	229.118	1	b2	b	2	I	0
sp|P19022|CADH2_HUMAN	GPFPQELVR	521.788	2	20.4	741.425	1	y6	y	6	P	0
sp|P19022|CADH2_HUMAN	GPFPQELVR	521.788	2	20.4	371.216	2	y6	y	6	P	0
sp|P19022|CADH2_HUMAN	GPFPQELVR	521.788	2	20.4	155.082	1	b2	b	2	P	0
sp|P19022|CADH2_HUMAN	LSDPANWLK	522.28	2	20.4	930.468	1	y8	y	8	S	0
sp|P19022|CADH2_HUMAN	LSDPANWLK	522.28	2	20.4	728.409	1	y6	y	6	P	0
sp|P19022|CADH2_HUMAN	LSDPANWLK	522.28	2	20.4	364.708	2	y6	y	6	P	0
sp|P19022|CADH2_HUMAN	FLEAGIYEVPIIITDSGNPPK	758.407	3	27.2	928.473	1	y9	y	9	I	0
sp|P19022|CADH2_HUMAN	FLEAGIYEVPIIITDSGNPPK	758.407	3	27.2	815.389	1	y8	y	8	T	0
sp|P19022|CADH2_HUMAN	FLEAGIYEVPIIITDSGNPPK	758.407	3	27.2	341.218	1	y3	y	3	P	0
sp|P00915|CAH1_HUMAN	YSSLAEAASK	513.759	2	20	863.447	1	y9	y	9	S	0
sp|P00915|CAH1_HUMAN	YSSLAEAASK	513.759	2	20	776.415	1	y8	y	8	S	0
sp|P00915|CAH1_HUMAN	YSSLAEAASK	513.759	2	20	576.299	1	y6	y	6	A	0
sp|P00915|CAH1_HUMAN	ADGLAVIGVLMK	593.847	2	23.2	547.327	1	y5	y	5	G	0
sp|P00915|CAH1_HUMAN	ADGLAVIGVLMK	593.847	2	23.2	244.093	1	b3	b	3	G	0
sp|P00915|CAH1_HUMAN	ADGLAVIGVLMK	593.847	2	23.2	357.177	1	b4	b	4	L	0
sp|P00915|CAH1_HUMAN	VLDALQAIK	485.8	2	18.9	758.441	1	y7	y	7	D	0
sp|P00915|CAH1_HUMAN	VLDALQAIK	485.8	2	18.9	572.377	1	y5	y	5	L	0
sp|P00915|CAH1_HUMAN	VLDALQAIK	485.8	2	18.9	331.234	1	y3	y	3	A	0
sp|P31997|CEAM8_HUMAN	EVLLLVHNLPQDPR	548.314	3	19.5	612.31	1	y5	y	5	P	0
sp|P31997|CEAM8_HUMAN	EVLLLVHNLPQDPR	548.314	3	19.5	272.172	1	y2	y	2	P	0
sp|P31997|CEAM8_HUMAN	EVLLLVHNLPQDPR	548.314	3	19.5	175.119	1	y1	y	1	R	0
sp|P31997|CEAM8_HUMAN	IIGYVISNQQITPGPAYSNR	731.055	3	26.2	962.469	1	y9	y	9	T	0
sp|P31997|CEAM8_HUMAN	IIGYVISNQQITPGPAYSNR	731.055	3	26.2	861.421	1	y8	y	8	P	0
sp|P31997|CEAM8_HUMAN	IIGYVISNQQITPGPAYSNR	731.055	3	26.2	764.369	1	y7	y	7	G	0
sp|P07858|CATB_HUMAN	EQWPQC[+57]PTIK	643.814	2	25.2	843.439	1	y7	y	7	P	0
sp|P07858|CATB_HUMAN	EQWPQC[+57]PTIK	643.814	2	25.2	618.328	1	y5	y	5	C	0
sp|P07858|CATB_HUMAN	EQWPQC[+57]PTIK	643.814	2	25.2	458.297	1	y4	y	4	P	0
sp|P07858|CATB_HUMAN	IC[+57]EPGYSPTYK	657.805	2	25.8	912.446	1	y8	y	8	P	0
sp|P07858|CATB_HUMAN	IC[+57]EPGYSPTYK	657.805	2	25.8	815.393	1	y7	y	7	G	0
sp|P07858|CATB_HUMAN	IC[+57]EPGYSPTYK	657.805	2	25.8	508.277	1	y4	y	4	P	0
sp|P07858|CATB_HUMAN	GQDHC[+57]GIESEVVAGIPR	608.628	3	21.7	612.383	1	y6	y	6	V	0
sp|P07858|CATB_HUMAN	GQDHC[+57]GIESEVVAGIPR	608.628	3	21.7	513.314	1	y5	y	5	A	0
sp|P07858|CATB_HUMAN	GQDHC[+57]GIESEVVAGIPR	608.628	3	21.7	1113.43	1	b10	b	10	E	0
sp|P07339|CATD_HUMAN	QPGITFIAAK	523.306	2	20.4	650.387	1	y6	y	6	T	0
sp|P07339|CATD_HUMAN	QPGITFIAAK	523.306	2	20.4	289.187	1	y3	y	3	A	0
sp|P07339|CATD_HUMAN	QPGITFIAAK	523.306	2	20.4	218.15	1	y2	y	2	A	0
sp|P07339|CATD_HUMAN	VSTLPAITLK	521.829	2	20.4	856.55	1	y8	y	8	T	0
sp|P07339|CATD_HUMAN	VSTLPAITLK	521.829	2	20.4	642.418	1	y6	y	6	P	0
sp|P07339|CATD_HUMAN	VSTLPAITLK	521.829	2	20.4	187.108	1	b2	b	2	S	0
sp|P07339|CATD_HUMAN	LSPEDYTLK	533.277	2	20.8	865.43	1	y7	y	7	P	0
sp|P07339|CATD_HUMAN	LSPEDYTLK	533.277	2	20.8	768.377	1	y6	y	6	E	0
sp|P07339|CATD_HUMAN	LSPEDYTLK	533.277	2	20.8	433.219	2	y7	y	7	P	0
sp|P16070|CD44_HUMAN	FAGVFHVEK	517.277	2	20.2	886.478	1	y8	y	8	A	0
sp|P16070|CD44_HUMAN	FAGVFHVEK	517.277	2	20.2	659.351	1	y5	y	5	F	0
sp|P16070|CD44_HUMAN	FAGVFHVEK	517.277	2	20.2	219.113	1	b2	b	2	A	0
sp|P16070|CD44_HUMAN	ALSIGFETC[+57]R	577.287	2	22.6	969.446	1	y8	y	8	S	0
sp|P16070|CD44_HUMAN	ALSIGFETC[+57]R	577.287	2	22.6	769.33	1	y6	y	6	G	0
sp|P16070|CD44_HUMAN	ALSIGFETC[+57]R	577.287	2	22.6	712.308	1	y5	y	5	F	0
sp|P16070|CD44_HUMAN	YGFIEGHVVIPR	693.88	2	27.2	906.516	1	y8	y	8	E	0
sp|P16070|CD44_HUMAN	YGFIEGHVVIPR	693.88	2	27.2	777.473	1	y7	y	7	G	0
sp|P16070|CD44_HUMAN	YGFIEGHVVIPR	693.88	2	27.2	484.324	1	y4	y	4	V	0
sp|Q9BY67|CADM1_HUMAN	SDDSVIQLLNPNR	735.881	2	28.9	967.568	1	y8	y	8	I	0
sp|Q9BY67|CADM1_HUMAN	SDDSVIQLLNPNR	735.881	2	28.9	500.258	1	y4	y	4	N	0
sp|Q9BY67|CADM1_HUMAN	SDDSVIQLLNPNR	735.881	2	28.9	386.215	1	y3	y	3	P	0
sp|P08174|DAF_HUMAN	TSFPEDTVITYK	700.851	2	27.5	839.451	1	y7	y	7	D	0
sp|P08174|DAF_HUMAN	TSFPEDTVITYK	700.851	2	27.5	411.224	1	y3	y	3	T	0
sp|P08174|DAF_HUMAN	TSFPEDTVITYK	700.851	2	27.5	189.087	1	b2	b	2	S	0
sp|P08174|DAF_HUMAN	SC[+57]PNPGEIR	515.243	2	20.1	782.416	1	y7	y	7	P	0
sp|P08174|DAF_HUMAN	SC[+57]PNPGEIR	515.243	2	20.1	571.32	1	y5	y	5	P	0
sp|P08174|DAF_HUMAN	SC[+57]PNPGEIR	515.243	2	20.1	248.07	1	b2	b	2	C	0
sp|P08174|DAF_HUMAN	EIYC[+57]PAPPQIDNGIIQGER	724.025	3	26	772.431	1	y7	y	7	G	0
sp|P08174|DAF_HUMAN	EIYC[+57]PAPPQIDNGIIQGER	724.025	3	26	602.326	1	y5	y	5	I	0
sp|P08174|DAF_HUMAN	EIYC[+57]PAPPQIDNGIIQGER	724.025	3	26	361.183	1	y3	y	3	G	0
sp|P08174|DAF_HUMAN	QSVTYAC[+57]NK	535.75	2	20.9	756.335	1	y6	y	6	T	0
sp|P08174|DAF_HUMAN	QSVTYAC[+57]NK	535.75	2	20.9	492.223	1	y4	y	4	A	0
sp|P08174|DAF_HUMAN	QSVTYAC[+57]NK	535.75	2	20.9	421.186	1	y3	y	3	C	0
sp|P08185|CBG_HUMAN	GTWTQPFDLASTR	740.365	2	29.1	906.468	1	y8	y	8	P	0
sp|P08185|CBG_HUMAN	GTWTQPFDLASTR	740.365	2	29.1	547.32	1	y5	y	5	L	0
sp|P08185|CBG_HUMAN	GTWTQPFDLASTR	740.365	2	29.1	446.203	1	b4	b	4	T	0
sp|P08185|CBG_HUMAN	EENFYVDETTVVK	786.875	2	31	1053.55	1	y9	y	9	Y	0
sp|P08185|CBG_HUMAN	EENFYVDETTVVK	786.875	2	31	890.483	1	y8	y	8	V	0
sp|P08185|CBG_HUMAN	EENFYVDETTVVK	786.875	2	31	791.415	1	y7	y	7	D	0
sp|O60494|CUBN_HUMAN	DGVDSDAPILSK	608.806	2	23.8	945.489	1	y9	y	9	D	0
sp|O60494|CUBN_HUMAN	DGVDSDAPILSK	608.806	2	23.8	628.403	1	y6	y	6	A	0
sp|O60494|CUBN_HUMAN	DGVDSDAPILSK	608.806	2	23.8	557.366	1	y5	y	5	P	0
sp|O60494|CUBN_HUMAN	VWAGTEEVDK	567.277	2	22.2	848.4	1	y8	y	8	A	0
sp|O60494|CUBN_HUMAN	VWAGTEEVDK	567.277	2	22.2	286.155	1	b2	b	2	W	0
sp|O60494|CUBN_HUMAN	VWAGTEEVDK	567.277	2	22.2	258.134	2	b5	b	5	T	0
sp|P01034|CYTC_HUMAN	LVGGPMDASVEEEGVR	822.899	2	32.4	1090.5	1	y10	y	10	D	0
sp|P01034|CYTC_HUMAN	LVGGPMDASVEEEGVR	822.899	2	32.4	975.474	1	y9	y	9	A	0
sp|P01034|CYTC_HUMAN	LVGGPMDASVEEEGVR	822.899	2	32.4	904.437	1	y8	y	8	S	0
sp|P01034|CYTC_HUMAN	ALDFAVGEYNK	613.806	2	24	1042.48	1	y9	y	9	D	0
sp|P01034|CYTC_HUMAN	ALDFAVGEYNK	613.806	2	24	709.352	1	y6	y	6	V	0
sp|P01034|CYTC_HUMAN	ALDFAVGEYNK	613.806	2	24	424.219	1	y3	y	3	Y	0
sp|Q07507|DERM_HUMAN	QGFSYQC[+57]PQGQVIVAVR	646.328	3	23.1	841.525	1	y8	y	8	G	0
sp|Q07507|DERM_HUMAN	QGFSYQC[+57]PQGQVIVAVR	646.328	3	23.1	656.445	1	y6	y	6	V	0
sp|Q07507|DERM_HUMAN	QGFSYQC[+57]PQGQVIVAVR	646.328	3	23.1	557.377	1	y5	y	5	I	0
sp|Q07507|DERM_HUMAN	YFESVLDR	514.756	2	20.1	718.373	1	y6	y	6	E	0
sp|Q07507|DERM_HUMAN	YFESVLDR	514.756	2	20.1	589.33	1	y5	y	5	S	0
sp|Q07507|DERM_HUMAN	YFESVLDR	514.756	2	20.1	403.23	1	y3	y	3	L	0
sp|Q07507|DERM_HUMAN	EWQFYC[+57]C[+57]R	624.75	2	24.5	805.312	1	y5	y	5	F	0
sp|Q07507|DERM_HUMAN	EWQFYC[+57]C[+57]R	624.75	2	24.5	658.244	1	y4	y	4	Y	0
sp|Q07507|DERM_HUMAN	EWQFYC[+57]C[+57]R	624.75	2	24.5	495.18	1	y3	y	3	C	0
sp|Q07507|DERM_HUMAN	GATTTFSAVER	570.288	2	22.3	809.415	1	y7	y	7	T	0
sp|Q07507|DERM_HUMAN	GATTTFSAVER	570.288	2	22.3	708.368	1	y6	y	6	F	0
sp|Q07507|DERM_HUMAN	GATTTFSAVER	570.288	2	22.3	561.299	1	y5	y	5	S	0
sp|P27487|DPP4_HUMAN	IISNEEGYR	540.77	2	21.1	967.448	1	y8	y	8	I	0
sp|P27487|DPP4_HUMAN	IISNEEGYR	540.77	2	21.1	854.364	1	y7	y	7	S	0
sp|P27487|DPP4_HUMAN	IISNEEGYR	540.77	2	21.1	395.204	1	y3	y	3	G	0
sp|P27487|DPP4_HUMAN	VTC[+57]LSC[+57]ELNPER	739.342	2	29.1	1117.53	1	y9	y	9	L	0
sp|P27487|DPP4_HUMAN	VTC[+57]LSC[+57]ELNPER	739.342	2	29.1	1004.45	1	y8	y	8	S	0
sp|P27487|DPP4_HUMAN	VTC[+57]LSC[+57]ELNPER	739.342	2	29.1	401.214	1	y3	y	3	P	0
sp|P27487|DPP4_HUMAN	VLEDNSALDK	552.283	2	21.6	1004.49	1	y9	y	9	L	0
sp|P27487|DPP4_HUMAN	VLEDNSALDK	552.283	2	21.6	891.405	1	y8	y	8	E	0
sp|P27487|DPP4_HUMAN	VLEDNSALDK	552.283	2	21.6	262.14	1	y2	y	2	D	0
sp|P27487|DPP4_HUMAN	LGTFEVEDQIEAAR	789.394	2	31.1	1030.52	1	y9	y	9	V	0
sp|P27487|DPP4_HUMAN	LGTFEVEDQIEAAR	789.394	2	31.1	931.448	1	y8	y	8	E	0
sp|P27487|DPP4_HUMAN	LGTFEVEDQIEAAR	789.394	2	31.1	802.405	1	y7	y	7	D	0
sp|Q08380|LG3BP_HUMAN	LADGGATNQGR	530.263	2	20.7	875.397	1	y9	y	9	D	0
sp|Q08380|LG3BP_HUMAN	LADGGATNQGR	530.263	2	20.7	575.29	1	y5	y	5	T	0
sp|Q08380|LG3BP_HUMAN	LADGGATNQGR	530.263	2	20.7	185.128	1	b2	b	2	A	0
sp|Q08380|LG3BP_HUMAN	GQWGTVC[+57]DNLWDLTDASVVC[+57]R	818.039	3	29.4	1135.54	1	y10	y	10	D	0
sp|Q08380|LG3BP_HUMAN	GQWGTVC[+57]DNLWDLTDASVVC[+57]R	818.039	3	29.4	691.356	1	y6	y	6	A	0
sp|Q08380|LG3BP_HUMAN	GQWGTVC[+57]DNLWDLTDASVVC[+57]R	818.039	3	29.4	434.218	1	y3	y	3	V	0
sp|Q08380|LG3BP_HUMAN	ELSEALGQIFDSQR	796.899	2	31.4	950.469	1	y8	y	8	G	0
sp|Q08380|LG3BP_HUMAN	ELSEALGQIFDSQR	796.899	2	31.4	652.305	1	y5	y	5	F	0
sp|Q08380|LG3BP_HUMAN	ELSEALGQIFDSQR	796.899	2	31.4	390.21	1	y3	y	3	S	0
sp|Q08380|LG3BP_HUMAN	AVDTWSWGER	603.781	2	23.6	1036.45	1	y8	y	8	D	0
sp|Q08380|LG3BP_HUMAN	AVDTWSWGER	603.781	2	23.6	820.374	1	y6	y	6	W	0
sp|Q08380|LG3BP_HUMAN	AVDTWSWGER	603.781	2	23.6	634.294	1	y5	y	5	S	0
sp|Q92820|GGH_HUMAN	YYIAASYVK	539.284	2	21.1	751.435	1	y7	y	7	I	0
sp|Q92820|GGH_HUMAN	YYIAASYVK	539.284	2	21.1	638.351	1	y6	y	6	A	0
sp|Q92820|GGH_HUMAN	YYIAASYVK	539.284	2	21.1	327.134	1	b2	b	2	Y	0
sp|Q92820|GGH_HUMAN	YLESAGAR	433.722	2	16.8	703.373	1	y7	y	7	L	0
sp|Q92820|GGH_HUMAN	YLESAGAR	433.722	2	16.8	590.289	1	y6	y	6	E	0
sp|Q92820|GGH_HUMAN	YLESAGAR	433.722	2	16.8	461.247	1	y5	y	5	S	0
sp|Q92820|GGH_HUMAN	FFNVLTTNTDGK	678.843	2	26.6	849.431	1	y8	y	8	L	0
sp|Q92820|GGH_HUMAN	FFNVLTTNTDGK	678.843	2	26.6	736.347	1	y7	y	7	T	0
sp|Q92820|GGH_HUMAN	FFNVLTTNTDGK	678.843	2	26.6	409.187	1	b3	b	3	N	0
sp|P28799|GRN_HUMAN	QGWAC[+57]C[+57]PYR	599.25	2	23.5	826.333	1	y6	y	6	A	0
sp|P28799|GRN_HUMAN	QGWAC[+57]C[+57]PYR	599.25	2	23.5	755.296	1	y5	y	5	C	0
sp|P28799|GRN_HUMAN	QGWAC[+57]C[+57]PYR	599.25	2	23.5	435.235	1	y3	y	3	P	0
sp|P28799|GRN_HUMAN	HC[+57]C[+57]PAGFR	502.713	2	19.6	867.36	1	y7	y	7	C	0
sp|P28799|GRN_HUMAN	HC[+57]C[+57]PAGFR	502.713	2	19.6	707.329	1	y6	y	6	C	0
sp|P28799|GRN_HUMAN	HC[+57]C[+57]PAGFR	502.713	2	19.6	298.097	1	b2	b	2	C	0
sp|Q8TDQ0|HAVR2_HUMAN	GAC[+57]PVFEC[+57]GNVVLR	789.382	2	31.1	1289.67	1	y11	y	11	P	0
sp|Q8TDQ0|HAVR2_HUMAN	GAC[+57]PVFEC[+57]GNVVLR	789.382	2	31.1	1093.55	1	y9	y	9	F	0
sp|Q8TDQ0|HAVR2_HUMAN	GAC[+57]PVFEC[+57]GNVVLR	789.382	2	31.1	645.337	2	y11	y	11	P	0
sp|Q8TDQ0|HAVR2_HUMAN	DVNYWTSR	520.743	2	20.3	826.384	1	y6	y	6	N	0
sp|Q8TDQ0|HAVR2_HUMAN	DVNYWTSR	520.743	2	20.3	549.278	1	y4	y	4	W	0
sp|Q8TDQ0|HAVR2_HUMAN	DVNYWTSR	520.743	2	20.3	215.103	1	b2	b	2	V	0
sp|P48551|INAR2_HUMAN	SILSWELK	488.279	2	19	775.435	1	y6	y	6	L	0
sp|P48551|INAR2_HUMAN	SILSWELK	488.279	2	19	662.351	1	y5	y	5	S	0
sp|P48551|INAR2_HUMAN	SILSWELK	488.279	2	19	201.123	1	b2	b	2	I	0
sp|P48551|INAR2_HUMAN	SFC[+57]DLTDEWR	664.782	2	26.1	706.315	1	y5	y	5	T	0
sp|P48551|INAR2_HUMAN	SFC[+57]DLTDEWR	664.782	2	26.1	490.241	1	y3	y	3	E	0
sp|P48551|INAR2_HUMAN	SFC[+57]DLTDEWR	664.782	2	26.1	361.198	1	y2	y	2	W	0
sp|P02750|A2GL_HUMAN	NALTGLPPGLFQASATLDTLVLK	780.777	3	28.1	973.593	1	y9	y	9	A	0
sp|P02750|A2GL_HUMAN	NALTGLPPGLFQASATLDTLVLK	780.777	3	28.1	260.197	1	y2	y	2	L	0
sp|P02750|A2GL_HUMAN	NALTGLPPGLFQASATLDTLVLK	780.777	3	28.1	570.325	1	b6	b	6	L	0
sp|P02750|A2GL_HUMAN	ALGHLDLSGNR	576.81	2	22.6	774.41	1	y7	y	7	L	0
sp|P02750|A2GL_HUMAN	ALGHLDLSGNR	576.81	2	22.6	661.326	1	y6	y	6	D	0
sp|P02750|A2GL_HUMAN	ALGHLDLSGNR	576.81	2	22.6	546.299	1	y5	y	5	L	0
sp|P02750|A2GL_HUMAN	DLLLPQPDLR	590.34	2	23.1	725.394	1	y6	y	6	P	0
sp|P02750|A2GL_HUMAN	DLLLPQPDLR	590.34	2	23.1	229.118	1	b2	b	2	L	0
sp|P02750|A2GL_HUMAN	DLLLPQPDLR	590.34	2	23.1	342.202	1	b3	b	3	L	0
sp|P02750|A2GL_HUMAN	DGFDISGNPWIC[+57]DQNLSDLYR	829.041	3	29.8	1008.51	1	y8	y	8	Q	0
sp|P02750|A2GL_HUMAN	DGFDISGNPWIC[+57]DQNLSDLYR	829.041	3	29.8	338.182	1	y2	y	2	Y	0
sp|P02750|A2GL_HUMAN	DGFDISGNPWIC[+57]DQNLSDLYR	829.041	3	29.8	435.151	1	b4	b	4	D	0
sp|P05451|REG1A_HUMAN	SYC[+57]YYFNEDR	708.78	2	27.8	1006.43	1	y7	y	7	Y	0
sp|P05451|REG1A_HUMAN	SYC[+57]YYFNEDR	708.78	2	27.8	843.363	1	y6	y	6	Y	0
sp|P05451|REG1A_HUMAN	SYC[+57]YYFNEDR	708.78	2	27.8	680.3	1	y5	y	5	F	0
sp|P05451|REG1A_HUMAN	ESGTDDFNVWIGLHDPK	643.971	3	23	965.52	1	y8	y	8	W	0
sp|P05451|REG1A_HUMAN	ESGTDDFNVWIGLHDPK	643.971	3	23	666.357	1	y6	y	6	G	0
sp|P05451|REG1A_HUMAN	ESGTDDFNVWIGLHDPK	643.971	3	23	244.166	1	y2	y	2	P	0
sp|P07195|LDHB_HUMAN	SLADELALVDVLEDK	815.433	2	32.1	1001.55	1	y9	y	9	A	0
sp|P07195|LDHB_HUMAN	SLADELALVDVLEDK	815.433	2	32.1	930.514	1	y8	y	8	L	0
sp|P07195|LDHB_HUMAN	SLADELALVDVLEDK	815.433	2	32.1	718.362	1	y6	y	6	D	0
sp|P11279|LAMP1_HUMAN	TVESITDIR	517.28	2	20.2	833.436	1	y7	y	7	E	0
sp|P11279|LAMP1_HUMAN	TVESITDIR	517.28	2	20.2	704.394	1	y6	y	6	S	0
sp|P11279|LAMP1_HUMAN	TVESITDIR	517.28	2	20.2	288.203	1	y2	y	2	I	0
sp|P11279|LAMP1_HUMAN	ALQATVGNSYK	576.306	2	22.5	839.426	1	y8	y	8	A	0
sp|P11279|LAMP1_HUMAN	ALQATVGNSYK	576.306	2	22.5	568.273	1	y5	y	5	G	0
sp|P11279|LAMP1_HUMAN	ALQATVGNSYK	576.306	2	22.5	157.097	2	b3	b	3	Q	0
sp|P13473|LAMP2_HUMAN	GILTVDELLAIR	656.895	2	25.8	1029.59	1	y9	y	9	T	0
sp|P13473|LAMP2_HUMAN	GILTVDELLAIR	656.895	2	25.8	829.478	1	y7	y	7	D	0
sp|P13473|LAMP2_HUMAN	GILTVDELLAIR	656.895	2	25.8	171.113	1	b2	b	2	I	0
sp|P13473|LAMP2_HUMAN	C[+57]NSLSTLEK	526.258	2	20.5	690.403	1	y6	y	6	L	0
sp|P13473|LAMP2_HUMAN	C[+57]NSLSTLEK	526.258	2	20.5	577.319	1	y5	y	5	S	0
sp|P13473|LAMP2_HUMAN	C[+57]NSLSTLEK	526.258	2	20.5	276.155	1	y2	y	2	E	0
sp|P09603|CSF1_HUMAN	AFLLVQDIMEDTMR	841.418	2	33.1	1237.56	1	y10	y	10	V	0
sp|P09603|CSF1_HUMAN	AFLLVQDIMEDTMR	841.418	2	33.1	1138.49	1	y9	y	9	Q	0
sp|P09603|CSF1_HUMAN	AFLLVQDIMEDTMR	841.418	2	33.1	332.197	1	b3	b	3	L	0
sp|P09603|CSF1_HUMAN	TFYETPLQLLEK	741.398	2	29.1	1233.67	1	y10	y	10	Y	0
sp|P09603|CSF1_HUMAN	TFYETPLQLLEK	741.398	2	29.1	840.519	1	y7	y	7	P	0
sp|P09603|CSF1_HUMAN	TFYETPLQLLEK	741.398	2	29.1	249.123	1	b2	b	2	F	0
sp|P09603|CSF1_HUMAN	DPPEPGSPR	476.23	2	18.5	739.373	1	y7	y	7	P	0
sp|P09603|CSF1_HUMAN	DPPEPGSPR	476.23	2	18.5	513.278	1	y5	y	5	P	0
sp|P09603|CSF1_HUMAN	DPPEPGSPR	476.23	2	18.5	418.717	2	y8	y	8	P	0
sp|O00187|MASP2_HUMAN	LASPGFPGEYANDQER	875.905	2	34.5	1178.51	1	y10	y	10	P	0
sp|O00187|MASP2_HUMAN	LASPGFPGEYANDQER	875.905	2	34.5	1081.45	1	y9	y	9	G	0
sp|O00187|MASP2_HUMAN	LASPGFPGEYANDQER	875.905	2	34.5	432.22	1	y3	y	3	Q	0
sp|O00187|MASP2_HUMAN	WTLTAPPGYR	581.306	2	22.7	874.478	1	y8	y	8	L	0
sp|O00187|MASP2_HUMAN	WTLTAPPGYR	581.306	2	22.7	761.394	1	y7	y	7	T	0
sp|O00187|MASP2_HUMAN	WTLTAPPGYR	581.306	2	22.7	589.309	1	y5	y	5	P	0
sp|O00187|MASP2_HUMAN	VLATLC[+57]GQESTDTER	840.399	2	33.1	1182.47	1	y10	y	10	C	0
sp|O00187|MASP2_HUMAN	VLATLC[+57]GQESTDTER	840.399	2	33.1	1022.44	1	y9	y	9	G	0
sp|O00187|MASP2_HUMAN	VLATLC[+57]GQESTDTER	840.399	2	33.1	213.16	1	b2	b	2	L	0
sp|P15586|GNS_HUMAN	IQEPNTFPAILR	699.891	2	27.5	1028.59	1	y9	y	9	P	0
sp|P15586|GNS_HUMAN	IQEPNTFPAILR	699.891	2	27.5	569.377	1	y5	y	5	P	0
sp|P15586|GNS_HUMAN	IQEPNTFPAILR	699.891	2	27.5	371.193	1	b3	b	3	E	0
sp|P15586|GNS_HUMAN	AFQNVFAPR	525.28	2	20.5	490.277	1	y4	y	4	F	0
sp|P15586|GNS_HUMAN	AFQNVFAPR	525.28	2	20.5	343.209	1	y3	y	3	A	0
sp|P15586|GNS_HUMAN	AFQNVFAPR	525.28	2	20.5	560.283	1	b5	b	5	V	0
sp|P15586|GNS_HUMAN	WQTLLSVDDLVEK	773.412	2	30.4	1231.68	1	y11	y	11	T	0
sp|P15586|GNS_HUMAN	WQTLLSVDDLVEK	773.412	2	30.4	718.362	1	y6	y	6	D	0
sp|P15586|GNS_HUMAN	WQTLLSVDDLVEK	773.412	2	30.4	315.145	1	b2	b	2	Q	0
sp|P15586|GNS_HUMAN	SDVLVEYQGEGR	676.328	2	26.5	937.437	1	y8	y	8	V	0
sp|P15586|GNS_HUMAN	SDVLVEYQGEGR	676.328	2	26.5	838.369	1	y7	y	7	E	0
sp|P15586|GNS_HUMAN	SDVLVEYQGEGR	676.328	2	26.5	302.135	1	b3	b	3	V	0
sp|Q9HD89|RETN_HUMAN	IQEVAGSLIFR	616.854	2	24.2	991.557	1	y9	y	9	E	0
sp|Q9HD89|RETN_HUMAN	IQEVAGSLIFR	616.854	2	24.2	763.446	1	y7	y	7	A	0
sp|Q9HD89|RETN_HUMAN	IQEVAGSLIFR	616.854	2	24.2	371.193	1	b3	b	3	E	0
sp|Q9HD89|RETN_HUMAN	AISSIGLEC[+57]QSVTSR	804.407	2	31.7	1136.54	1	y10	y	10	G	0
sp|Q9HD89|RETN_HUMAN	AISSIGLEC[+57]QSVTSR	804.407	2	31.7	1079.51	1	y9	y	9	L	0
sp|Q9HD89|RETN_HUMAN	AISSIGLEC[+57]QSVTSR	804.407	2	31.7	966.431	1	y8	y	8	E	0
sp|Q9H4A3|WNK1_HUMAN	HEIESLYTK	373.861	3	13	411.224	1	y3	y	3	Y	0
sp|Q9H4A3|WNK1_HUMAN	HEIESLYTK	373.861	3	13	267.109	1	b2	b	2	E	0
sp|Q9H4A3|WNK1_HUMAN	HEIESLYTK	373.861	3	13	509.235	1	b4	b	4	E	0
sp|Q9H4A3|WNK1_HUMAN	SISNPPGSNLR	571.302	2	22.3	941.48	1	y9	y	9	S	0
sp|Q9H4A3|WNK1_HUMAN	SISNPPGSNLR	571.302	2	22.3	489.278	1	y4	y	4	S	0
sp|Q9H4A3|WNK1_HUMAN	SISNPPGSNLR	571.302	2	22.3	471.244	2	y9	y	9	S	0
sp|Q9HAT2|SIAE_HUMAN	ELSNTAAYQSVR	669.836	2	26.3	794.416	1	y7	y	7	A	0
sp|Q9HAT2|SIAE_HUMAN	ELSNTAAYQSVR	669.836	2	26.3	723.378	1	y6	y	6	A	0
sp|Q9HAT2|SIAE_HUMAN	ELSNTAAYQSVR	669.836	2	26.3	652.341	1	y5	y	5	Y	0
sp|Q9HAT2|SIAE_HUMAN	SSDDGFPQIR	561.265	2	21.9	717.404	1	y6	y	6	G	0
sp|Q9HAT2|SIAE_HUMAN	SSDDGFPQIR	561.265	2	21.9	513.314	1	y4	y	4	P	0
sp|Q9HAT2|SIAE_HUMAN	SSDDGFPQIR	561.265	2	21.9	175.119	1	y1	y	1	R	0
sp|Q9HAT2|SIAE_HUMAN	WHQTADFGYVPNPK	553.935	3	19.7	244.166	1	y2	y	2	P	0
sp|Q9HAT2|SIAE_HUMAN	WHQTADFGYVPNPK	553.935	3	19.7	324.146	1	b2	b	2	H	0
sp|Q9HAT2|SIAE_HUMAN	WHQTADFGYVPNPK	553.935	3	19.7	452.204	1	b3	b	3	Q	0
sp|P31431|SDC4_HUMAN	ETEVIDPQDLLEGR	807.404	2	31.8	1042.52	1	y9	y	9	D	0
sp|P31431|SDC4_HUMAN	ETEVIDPQDLLEGR	807.404	2	31.8	927.489	1	y8	y	8	P	0
sp|P31431|SDC4_HUMAN	ETEVIDPQDLLEGR	807.404	2	31.8	360.14	1	b3	b	3	E	0
sp|P05543|THBG_HUMAN	AQWANPFDPSK	630.804	2	24.7	1061.51	1	y9	y	9	W	0
sp|P05543|THBG_HUMAN	AQWANPFDPSK	630.804	2	24.7	690.346	1	y6	y	6	P	0
sp|P05543|THBG_HUMAN	AQWANPFDPSK	630.804	2	24.7	331.198	1	y3	y	3	P	0
sp|P05543|THBG_HUMAN	TEDSSSFLIDK	621.298	2	24.3	1011.5	1	y9	y	9	D	0
sp|P05543|THBG_HUMAN	TEDSSSFLIDK	621.298	2	24.3	375.224	1	y3	y	3	I	0
sp|P05543|THBG_HUMAN	TEDSSSFLIDK	621.298	2	24.3	262.14	1	y2	y	2	D	0
sp|P05543|THBG_HUMAN	NALALFVLPK	543.34	2	21.2	787.508	1	y7	y	7	A	0
sp|P05543|THBG_HUMAN	NALALFVLPK	543.34	2	21.2	244.166	1	y2	y	2	P	0
sp|P05543|THBG_HUMAN	NALALFVLPK	543.34	2	21.2	299.171	1	b3	b	3	L	0
sp|P08138|TNR16_HUMAN	VC[+57]EAGSGLVFSC[+57]QDK	828.871	2	32.6	1197.56	1	y11	y	11	G	0
sp|P08138|TNR16_HUMAN	VC[+57]EAGSGLVFSC[+57]QDK	828.871	2	32.6	784.329	1	y6	y	6	F	0
sp|P08138|TNR16_HUMAN	VC[+57]EAGSGLVFSC[+57]QDK	828.871	2	32.6	260.106	1	b2	b	2	C	0
sp|P08138|TNR16_HUMAN	WADAEC[+57]EEIPGR	716.812	2	28.2	1060.47	1	y9	y	9	A	0
sp|P08138|TNR16_HUMAN	WADAEC[+57]EEIPGR	716.812	2	28.2	860.393	1	y7	y	7	C	0
sp|P08138|TNR16_HUMAN	WADAEC[+57]EEIPGR	716.812	2	28.2	329.193	1	y3	y	3	P	0
sp|P78324|SHPS1_HUMAN	TETASTVTENK	590.788	2	23.1	950.479	1	y9	y	9	T	0
sp|P78324|SHPS1_HUMAN	TETASTVTENK	590.788	2	23.1	778.394	1	y7	y	7	S	0
sp|P78324|SHPS1_HUMAN	TETASTVTENK	590.788	2	23.1	231.098	1	b2	b	2	E	0
sp|Q7Z5L0|VMO1_HUMAN	VEAPTTLGDNTAANNVR	581.627	3	20.7	644.347	1	y6	y	6	A	0
sp|Q7Z5L0|VMO1_HUMAN	VEAPTTLGDNTAANNVR	581.627	3	20.7	573.31	1	y5	y	5	A	0
sp|Q7Z5L0|VMO1_HUMAN	VEAPTTLGDNTAANNVR	581.627	3	20.7	229.118	1	b2	b	2	E	0
sp|Q7Z5L0|VMO1_HUMAN	GLGDDTALNDAR	609.291	2	23.9	1047.47	1	y10	y	10	G	0
sp|Q7Z5L0|VMO1_HUMAN	GLGDDTALNDAR	609.291	2	23.9	588.31	1	y5	y	5	L	0
sp|Q7Z5L0|VMO1_HUMAN	GLGDDTALNDAR	609.291	2	23.9	246.156	1	y2	y	2	A	0
sp|P02766|TTHY_HUMAN	GSPAINVAVHVFR	683.883	2	26.8	941.532	1	y8	y	8	N	0
sp|P02766|TTHY_HUMAN	GSPAINVAVHVFR	683.883	2	26.8	728.42	1	y6	y	6	A	0
sp|P02766|TTHY_HUMAN	GSPAINVAVHVFR	683.883	2	26.8	313.151	1	b4	b	4	A	0
sp|P02766|TTHY_HUMAN	AADDTWEPFASGK	697.815	2	27.4	606.325	1	y6	y	6	P	0
sp|P02766|TTHY_HUMAN	AADDTWEPFASGK	697.815	2	27.4	362.203	1	y4	y	4	A	0
sp|P02766|TTHY_HUMAN	AADDTWEPFASGK	697.815	2	27.4	291.166	1	y3	y	3	S	0
sp|P02766|TTHY_HUMAN	TSESGELHGLTTEEEFVEGIYK	819.055	3	29.5	609.324	1	y5	y	5	E	0
sp|P02766|TTHY_HUMAN	TSESGELHGLTTEEEFVEGIYK	819.055	3	29.5	310.176	1	y2	y	2	Y	0
sp|P02766|TTHY_HUMAN	TSESGELHGLTTEEEFVEGIYK	819.055	3	29.5	189.087	1	b2	b	2	S	0
sp|Q9H6R3|ACSS3_HUMAN	IAIIYDSPVTNTK	717.896	2	28.2	1024.49	1	y9	y	9	Y	0
sp|Q9H6R3|ACSS3_HUMAN	IAIIYDSPVTNTK	717.896	2	28.2	746.404	1	y7	y	7	S	0
sp|Q9H6R3|ACSS3_HUMAN	IAIIYDSPVTNTK	717.896	2	28.2	298.213	1	b3	b	3	I	0
sp|Q9NSY1|BMP2K_HUMAN	VNVQEC[+57]HAVGPEAHTIPGYPK	576.536	4	20.5	561.303	1	y5	y	5	P	0
sp|Q9NSY1|BMP2K_HUMAN	VNVQEC[+57]HAVGPEAHTIPGYPK	576.536	4	20.5	244.166	1	y2	y	2	P	0
sp|Q9NSY1|BMP2K_HUMAN	VNVQEC[+57]HAVGPEAHTIPGYPK	576.536	4	20.5	735.357	3	y20	y	20	N	0
sp|Q9NSY1|BMP2K_HUMAN	SVDVFGSTPFQPFLTSTSK	682.346	3	24.4	880.477	1	y8	y	8	P	0
sp|Q9NSY1|BMP2K_HUMAN	SVDVFGSTPFQPFLTSTSK	682.346	3	24.4	440.742	2	y8	y	8	P	0
sp|Q9NSY1|BMP2K_HUMAN	SVDVFGSTPFQPFLTSTSK	682.346	3	24.4	401.203	1	b4	b	4	V	0
sp|Q7Z7L9|ZSCA2_HUMAN	VTTPLSSLVQVPQEEDR	633.334	3	22.6	872.411	1	y7	y	7	V	0
sp|Q7Z7L9|ZSCA2_HUMAN	VTTPLSSLVQVPQEEDR	633.334	3	22.6	773.342	1	y6	y	6	P	0
sp|Q7Z7L9|ZSCA2_HUMAN	VTTPLSSLVQVPQEEDR	633.334	3	22.6	387.175	2	y6	y	6	P	0
sp|Q7Z7L9|ZSCA2_HUMAN	GGPQEEVTR	486.741	2	19	761.379	1	y6	y	6	Q	0
sp|Q7Z7L9|ZSCA2_HUMAN	GGPQEEVTR	486.741	2	19	633.32	1	y5	y	5	E	0
sp|Q7Z7L9|ZSCA2_HUMAN	GGPQEEVTR	486.741	2	19	504.278	1	y4	y	4	E	0
sp|P62913|RL11_HUMAN	LC[+57]LNIC[+57]VGESGDR	746.848	2	29.4	992.447	1	y9	y	9	I	0
sp|P62913|RL11_HUMAN	LC[+57]LNIC[+57]VGESGDR	746.848	2	29.4	879.363	1	y8	y	8	C	0
sp|P62913|RL11_HUMAN	LC[+57]LNIC[+57]VGESGDR	746.848	2	29.4	719.332	1	y7	y	7	V	0
sp|P62913|RL11_HUMAN	YDGIILPGK	488.279	2	19	697.461	1	y7	y	7	G	0
sp|P62913|RL11_HUMAN	YDGIILPGK	488.279	2	19	527.355	1	y5	y	5	I	0
sp|P62913|RL11_HUMAN	YDGIILPGK	488.279	2	19	301.187	1	y3	y	3	P	0
sp|Q9BYE9|CDHR2_HUMAN	EFYSASVAEDAAK	694.322	2	27.3	948.463	1	y10	y	10	S	0
sp|Q9BYE9|CDHR2_HUMAN	EFYSASVAEDAAK	694.322	2	27.3	861.431	1	y9	y	9	A	0
sp|Q9BYE9|CDHR2_HUMAN	EFYSASVAEDAAK	694.322	2	27.3	790.394	1	y8	y	8	S	0
sp|Q9BYE9|CDHR2_HUMAN	VSALVDYER	526.275	2	20.5	952.473	1	y8	y	8	S	0
sp|Q9BYE9|CDHR2_HUMAN	VSALVDYER	526.275	2	20.5	865.441	1	y7	y	7	A	0
sp|Q9BYE9|CDHR2_HUMAN	VSALVDYER	526.275	2	20.5	681.32	1	y5	y	5	V	0
sp|Q9BYE9|CDHR2_HUMAN	GLVLGAGWAEGYLR	731.396	2	28.7	1079.53	1	y10	y	10	G	0
sp|Q9BYE9|CDHR2_HUMAN	GLVLGAGWAEGYLR	731.396	2	28.7	951.468	1	y8	y	8	G	0
sp|Q9BYE9|CDHR2_HUMAN	GLVLGAGWAEGYLR	731.396	2	28.7	270.181	1	b3	b	3	V	0
sp|Q9BYE9|CDHR2_HUMAN	DVNDNPPTLDVASLR	813.41	2	32	1068.6	1	y10	y	10	P	0
sp|Q9BYE9|CDHR2_HUMAN	DVNDNPPTLDVASLR	813.41	2	32	971.552	1	y9	y	9	P	0
sp|Q9BYE9|CDHR2_HUMAN	DVNDNPPTLDVASLR	813.41	2	32	660.368	1	y6	y	6	D	0
sp|P21802|FGFR2_HUMAN	DAAVISWTK	495.766	2	19.3	733.424	1	y6	y	6	V	0
sp|P21802|FGFR2_HUMAN	DAAVISWTK	495.766	2	19.3	634.356	1	y5	y	5	I	0
sp|P21802|FGFR2_HUMAN	DAAVISWTK	495.766	2	19.3	258.108	1	b3	b	3	A	0
sp|P21802|FGFR2_HUMAN	DSGLYAC[+57]TASR	600.769	2	23.5	828.367	1	y7	y	7	Y	0
sp|P21802|FGFR2_HUMAN	DSGLYAC[+57]TASR	600.769	2	23.5	665.304	1	y6	y	6	A	0
sp|P21802|FGFR2_HUMAN	DSGLYAC[+57]TASR	600.769	2	23.5	260.088	1	b3	b	3	G	0
sp|P05062|ALDOB_HUMAN	GILAADESVGTMGNR	745.867	2	29.3	1136.5	1	y11	y	11	A	0
sp|P05062|ALDOB_HUMAN	GILAADESVGTMGNR	745.867	2	29.3	821.393	1	y8	y	8	S	0
sp|P05062|ALDOB_HUMAN	GILAADESVGTMGNR	745.867	2	29.3	635.293	1	y6	y	6	G	0
sp|P05062|ALDOB_HUMAN	ETTIQGLDGLSER	709.86	2	27.9	974.49	1	y9	y	9	Q	0
sp|P05062|ALDOB_HUMAN	ETTIQGLDGLSER	709.86	2	27.9	846.432	1	y8	y	8	G	0
sp|P05062|ALDOB_HUMAN	ETTIQGLDGLSER	709.86	2	27.9	561.299	1	y5	y	5	G	0
sp|P05062|ALDOB_HUMAN	IADQC[+57]PSSLAIQENANALAR	714.692	3	25.6	858.443	1	y8	y	8	E	0
sp|P05062|ALDOB_HUMAN	IADQC[+57]PSSLAIQENANALAR	714.692	3	25.6	857.931	2	y16	y	16	C	0
sp|P05062|ALDOB_HUMAN	IADQC[+57]PSSLAIQENANALAR	714.692	3	25.6	892.418	2	b17	b	17	A	0
sp|P05062|ALDOB_HUMAN	ALQASALAAWGGK	622.343	2	24.4	860.462	1	y9	y	9	S	0
sp|P05062|ALDOB_HUMAN	ALQASALAAWGGK	622.343	2	24.4	447.235	1	y4	y	4	W	0
sp|P05062|ALDOB_HUMAN	ALQASALAAWGGK	622.343	2	24.4	313.187	1	b3	b	3	Q	0
sp|O60635|TSN1_HUMAN	VEGC[+57]FNQLLYDIR	813.901	2	32	1034.56	1	y8	y	8	N	0
sp|O60635|TSN1_HUMAN	VEGC[+57]FNQLLYDIR	813.901	2	32	679.377	1	y5	y	5	L	0
sp|O60635|TSN1_HUMAN	VEGC[+57]FNQLLYDIR	813.901	2	32	288.203	1	y2	y	2	I	0
sp|P12236|ADT3_HUMAN	DFLAGGIAAAISK	617.346	2	24.2	787.467	1	y9	y	9	G	0
sp|P12236|ADT3_HUMAN	DFLAGGIAAAISK	617.346	2	24.2	263.103	1	b2	b	2	F	0
sp|P12236|ADT3_HUMAN	DFLAGGIAAAISK	617.346	2	24.2	376.187	1	b3	b	3	L	0
sp|Q8IVV2|LOXH1_HUMAN	IFLEGGVFDR	576.806	2	22.6	892.452	1	y8	y	8	L	0
sp|Q8IVV2|LOXH1_HUMAN	IFLEGGVFDR	576.806	2	22.6	779.368	1	y7	y	7	E	0
sp|Q8IVV2|LOXH1_HUMAN	IFLEGGVFDR	576.806	2	22.6	261.16	1	b2	b	2	F	0
sp|Q86VB7|C163A_HUMAN	IWMDHVSC[+57]R	401.851	3	14	658.309	1	y5	y	5	H	0
sp|Q86VB7|C163A_HUMAN	IWMDHVSC[+57]R	401.851	3	14	422.182	1	y3	y	3	S	0
sp|Q86VB7|C163A_HUMAN	IWMDHVSC[+57]R	401.851	3	14	545.731	2	y8	y	8	W	0
sp|Q86VB7|C163A_HUMAN	LQEGPTSC[+57]SGR	596.275	2	23.3	764.336	1	y7	y	7	P	0
sp|Q86VB7|C163A_HUMAN	LQEGPTSC[+57]SGR	596.275	2	23.3	667.283	1	y6	y	6	T	0
sp|Q86VB7|C163A_HUMAN	LQEGPTSC[+57]SGR	596.275	2	23.3	566.235	1	y5	y	5	S	0
sp|P21333|FLNA_HUMAN	GTVEPQLEAR	550.291	2	21.5	842.437	1	y7	y	7	E	0
sp|P21333|FLNA_HUMAN	GTVEPQLEAR	550.291	2	21.5	713.394	1	y6	y	6	P	0
sp|P21333|FLNA_HUMAN	GTVEPQLEAR	550.291	2	21.5	357.201	2	y6	y	6	P	0
sp|P21333|FLNA_HUMAN	EGPYSISVLYGDEEVPR	637.311	3	22.7	801.374	1	y7	y	7	G	0
sp|P21333|FLNA_HUMAN	EGPYSISVLYGDEEVPR	637.311	3	22.7	482.722	2	y8	y	8	Y	0
sp|P21333|FLNA_HUMAN	EGPYSISVLYGDEEVPR	637.311	3	22.7	946.488	1	b9	b	9	L	0
sp|P21333|FLNA_HUMAN	DAGYGGLSLSIEGPSK	775.888	2	30.5	1144.62	1	y12	y	12	G	0
sp|P21333|FLNA_HUMAN	DAGYGGLSLSIEGPSK	775.888	2	30.5	917.494	1	y9	y	9	S	0
sp|P21333|FLNA_HUMAN	DAGYGGLSLSIEGPSK	775.888	2	30.5	517.262	1	y5	y	5	E	0
sp|P21333|FLNA_HUMAN	FADQHVPGSPFSVK	505.925	3	17.9	818.441	1	y8	y	8	P	0
sp|P21333|FLNA_HUMAN	FADQHVPGSPFSVK	505.925	3	17.9	649.33	2	y12	y	12	D	0
sp|P21333|FLNA_HUMAN	FADQHVPGSPFSVK	505.925	3	17.9	409.724	2	y8	y	8	P	0
