# Supplementary material for: Urine proteomics study reveals potential biomarkers for the differential diagnosis of cholangiocarcinoma and periductal fibrosis
Source: PLoS One. 2019 Aug 19;14(8):e0221024. doi: 10.1371/journal.pone.0221024 (PMC6699711; doi:10.1371/journal.pone.0221024)
Supplement: S4 Table — (XLSX) [file pone.0221024.s005.xlsx]

## Sheet: Sheet1
S4 Table. The functional gene ontology (GO) enrichment analysis of the verified urinary candidates using STRING software (http://string-db.org) to predict protein-protein associations with other proteins in different pathways
#term ID	term description	observed gene count	false discovery rate	matching proteins in your network (labels)
GO:0044444	cytoplasmic part	24	6.89e-05	ALDOB,ANPEP,ARSA,ASAH1,CDH1,CDH2,CSF1,CTSB,CTSD,CUBN,GGH,GNS,HAVCR2,HEXB,LAMP1,LAMP2,LDHB,LGALS3BP,NGFR,QSOX1,RETN,SIAE,SIRPA,WNK1
GO:0012505	endomembrane system	20	1.61e-07	ANPEP,ARSA,ASAH1,CDH1,CDH2,CSF1,CTSB,CTSD,CUBN,GGH,GNS,HAVCR2,HEXB,LAMP1,LAMP2,LGALS3BP,NGFR,QSOX1,RETN,SIRPA
GO:0044446	intracellular organelle part	20	0.009	ALDOB,ANPEP,ARSA,ASAH1,CDH1,CDH2,CSF1,CTSB,CTSD,CUBN,GGH,GNS,HEXB,LAMP1,LAMP2,LGALS3BP,NGFR,QSOX1,RETN,SIRPA
GO:0031410	cytoplasmic vesicle	18	5.1e-10	ANPEP,ARSA,ASAH1,CDH1,CTSB,CTSD,CUBN,GGH,GNS,HAVCR2,HEXB,LAMP1,LAMP2,LGALS3BP,NGFR,QSOX1,RETN,SIRPA
GO:0005576	extracellular region	17	2.57e-08	ANPEP,ARSA,ASAH1,CDH1,CSF1,CTSB,CTSD,CUBN,GGH,GNS,HEXB,LAMP2,LGALS3BP,NGFR,QSOX1,RETN,SIAE
GO:0044433	cytoplasmic vesicle part	15	1.45e-09	ANPEP,ARSA,ASAH1,CTSB,CTSD,CUBN,GGH,GNS,HEXB,LAMP1,LAMP2,LGALS3BP,QSOX1,RETN,SIRPA
GO:0070013	intracellular organelle lumen	15	0.005	ARSA,ASAH1,CDH2,CSF1,CTSB,CTSD,CUBN,GGH,GNS,HEXB,LAMP2,LGALS3BP,NGFR,QSOX1,RETN
GO:0044425	membrane part	15	0.037	ANPEP,CDH1,CDH2,CDHR2,CSF1,CTSD,CUBN,HAVCR2,LAMP1,LAMP2,LDHB,NGFR,PVRL2,QSOX1,SIRPA
GO:0030141	secretory granule	14	8.05e-11	ANPEP,ARSA,ASAH1,CTSB,CTSD,GGH,GNS,HEXB,LAMP1,LAMP2,LGALS3BP,QSOX1,RETN,SIRPA
GO:0000323	lytic vacuole	12	2.54e-10	ARSA,ASAH1,CTSB,CTSD,CUBN,GGH,GNS,HEXB,LAMP1,LAMP2,RETN,SIAE
GO:0005764	lysosome	12	2.54e-10	ARSA,ASAH1,CTSB,CTSD,CUBN,GGH,GNS,HEXB,LAMP1,LAMP2,RETN,SIAE
GO:0044437	vacuolar part	11	5.1e-10	ARSA,ASAH1,CTSB,CTSD,CUBN,GGH,GNS,HEXB,LAMP1,LAMP2,RETN
GO:0005615	extracellular space	11	1.32e-06	ANPEP,ASAH1,CSF1,CTSB,CTSD,CUBN,GGH,LAMP2,LGALS3BP,QSOX1,RETN
GO:0005775	vacuolar lumen	10	5.63e-12	ARSA,ASAH1,CTSB,CTSD,CUBN,GGH,GNS,HEXB,LAMP2,RETN
GO:0098805	whole membrane	9	0.00074	ANPEP,CDH1,CDH2,CTSD,CUBN,LAMP1,LAMP2,LDHB,SIRPA
GO:0044459	plasma membrane part	9	0.0209	ANPEP,CDH1,CDH2,CDHR2,CUBN,HAVCR2,LAMP1,NGFR,PVRL2
GO:0043202	lysosomal lumen	8	8.05e-11	ARSA,ASAH1,CTSB,CTSD,CUBN,GNS,HEXB,LAMP2
GO:0034774	secretory granule lumen	8	1.17e-07	ARSA,CTSD,GGH,GNS,HEXB,LGALS3BP,QSOX1,RETN
GO:0042582	azurophil granule	7	2.62e-08	ARSA,GGH,GNS,HEXB,LAMP1,LAMP2,RETN
GO:0070820	tertiary granule	7	3.35e-08	ASAH1,CTSD,GGH,LAMP1,LAMP2,QSOX1,SIRPA
GO:0101002	ficolin-1-rich granule	7	7.31e-08	ASAH1,CTSB,CTSD,GNS,LAMP1,LAMP2,SIRPA
GO:0009986	cell surface	7	0.0002	ANPEP,CDH2,CUBN,HAVCR2,LAMP1,NGFR,PVRL2
GO:0005768	endosome	7	0.00072	CDH1,CTSB,CUBN,HAVCR2,LAMP1,LAMP2,NGFR
GO:0035578	azurophil granule lumen	5	1.77e-06	ARSA,GGH,GNS,HEXB,RETN
GO:0045121	membrane raft	5	0.00032	CDH1,CDH2,CTSD,LAMP2,LDHB
GO:0048471	perinuclear region of cytoplasm	5	0.0078	CDH1,CSF1,CTSB,LAMP1,LAMP2
GO:0030054	cell junction	5	0.0306	CDH1,CDH2,CDHR2,HAVCR2,PVRL2
GO:1904724	tertiary granule lumen	4	1.01e-05	ASAH1,CTSD,GGH,QSOX1
GO:0035580	specific granule lumen	4	1.53e-05	CTSD,GGH,QSOX1,RETN
GO:0070062	extracellular exosome	4	3.89e-05	ANPEP,CUBN,LAMP2,QSOX1
GO:0042470	melanosome	4	9.53e-05	CTSB,CTSD,GGH,LAMP1
GO:1904813	ficolin-1-rich granule lumen	4	0.00017	ASAH1,CTSB,CTSD,GNS
GO:0005788	endoplasmic reticulum lumen	4	0.0031	ARSA,CDH2,CSF1,QSOX1
GO:0030667	secretory granule membrane	4	0.0031	ANPEP,LAMP1,LAMP2,SIRPA
GO:0098552	side of membrane	4	0.0105	ANPEP,CDH1,CUBN,LAMP1
GO:0044440	endosomal part	4	0.0156	CTSB,CUBN,LAMP1,LAMP2
GO:0101003	ficolin-1-rich granule membrane	3	0.00047	LAMP1,LAMP2,SIRPA
GO:0005913	cell-cell adherens junction	3	0.00072	CDH1,CDH2,PVRL2
GO:0019897	extrinsic component of plasma membrane	3	0.0044	CDH1,CDH2,CUBN
GO:0009897	external side of plasma membrane	3	0.0123	ANPEP,CUBN,LAMP1
GO:0005765	lysosomal membrane	3	0.0162	CUBN,LAMP1,LAMP2
GO:0030139	endocytic vesicle	3	0.0191	CUBN,LAMP1,LAMP2
GO:0016324	apical plasma membrane	3	0.024	CDH2,CDHR2,CUBN
GO:0016342	catenin complex	2	0.00043	CDH1,CDH2
GO:0044754	autolysosome	2	0.0005	LAMP1,LAMP2
GO:0042827	platelet dense granule	2	0.002	LAMP2,LGALS3BP
GO:0031526	brush border membrane	2	0.0092	CDHR2,CUBN
GO:0035577	azurophil granule membrane	2	0.0105	LAMP1,LAMP2
GO:0044291	cell-cell contact zone	2	0.0136	CDH2,PVRL2
GO:0030670	phagocytic vesicle membrane	2	0.015	LAMP1,LAMP2
GO:0044853	plasma membrane raft	2	0.0224	CDH1,CDH2
GO:0042383	sarcolemma	2	0.0335	CDH2,LAMP1
GO:0043296	apical junction complex	2	0.0401	CDH1,PVRL2
